# Supplementary material for: Chronic pharmacologic manipulation of dopamine transmission ameliorates metabolic disturbance in Trappc9-linked brain developmental syndrome
Source: JCI Insight. 2024 Jun 18;9(15):e181339. doi: 10.1172/jci.insight.181339 (PMC11383600; doi:10.1172/jci.insight.181339)
Supplement: Supplemental table 2 [file jciinsight-9-181339-s105.xlsx]

## Sheet: Sheet1
Category	GO ID	Description	pvalue	p.adjust	GeneID	Count
BP	GO:0044703	multi-organism reproductive process	4.22306e-08	5.50088e-05	ENSMUSG00000007907;ENSMUSG00000008813;ENSMUSG00000010592;ENSMUSG00000015090;ENSMUSG00000022501;ENSMUSG00000022683;ENSMUSG00000022871;ENSMUSG00000025977;ENSMUSG00000028141;ENSMUSG00000029707;ENSMUSG00000030111;ENSMUSG00000031870;ENSMUSG00000034009;ENSMUSG00000038015;ENSMUSG00000041165;ENSMUSG00000050089;ENSMUSG00000053030;ENSMUSG00000061923;ENSMUSG00000067768;ENSMUSG00000073551;ENSMUSG00000074435;…	22
BP	GO:0051704	multi-organism process	5.57565e-08	5.50088e-05	ENSMUSG00000007907;ENSMUSG00000008813;ENSMUSG00000010592;ENSMUSG00000015090;ENSMUSG00000022501;ENSMUSG00000022683;ENSMUSG00000022871;ENSMUSG00000025977;ENSMUSG00000028141;ENSMUSG00000029707;ENSMUSG00000030111;ENSMUSG00000031870;ENSMUSG00000034009;ENSMUSG00000038015;ENSMUSG00000041165;ENSMUSG00000050089;ENSMUSG00000053030;ENSMUSG00000061923;ENSMUSG00000067768;ENSMUSG00000073551;ENSMUSG00000074435;…	22
BP	GO:0019953	sexual reproduction	8.0383e-08	5.50088e-05	ENSMUSG00000007907;ENSMUSG00000008813;ENSMUSG00000010592;ENSMUSG00000015090;ENSMUSG00000022501;ENSMUSG00000022683;ENSMUSG00000022871;ENSMUSG00000025977;ENSMUSG00000028141;ENSMUSG00000029707;ENSMUSG00000031870;ENSMUSG00000038015;ENSMUSG00000041165;ENSMUSG00000050089;ENSMUSG00000053030;ENSMUSG00000061923;ENSMUSG00000067768;ENSMUSG00000073551;ENSMUSG00000074435;ENSMUSG00000079652	20
BP	GO:0010466	negative regulation of peptidase activity	1.98578e-07	0.00010192	ENSMUSG00000014776;ENSMUSG00000017310;ENSMUSG00000022871;ENSMUSG00000027443;ENSMUSG00000030111;ENSMUSG00000032496;ENSMUSG00000053030;ENSMUSG00000055561;ENSMUSG00000057666;ENSMUSG00000073551	10
BP	GO:0042742	defense response to bacterium	1.16933e-06	0.000480127	ENSMUSG00000013643;ENSMUSG00000027468;ENSMUSG00000032496;ENSMUSG00000043787;ENSMUSG00000049709;ENSMUSG00000055561;ENSMUSG00000056544;ENSMUSG00000062124;ENSMUSG00000066108;ENSMUSG00000068392;ENSMUSG00000074680;ENSMUSG00000075571	12
BP	GO:0048609	multicellular organismal reproductive process	1.80764e-06	0.000563154	ENSMUSG00000007907;ENSMUSG00000008813;ENSMUSG00000010592;ENSMUSG00000015090;ENSMUSG00000022501;ENSMUSG00000025977;ENSMUSG00000028141;ENSMUSG00000029707;ENSMUSG00000030111;ENSMUSG00000031870;ENSMUSG00000038015;ENSMUSG00000041165;ENSMUSG00000050089;ENSMUSG00000053030;ENSMUSG00000061923;ENSMUSG00000067768;ENSMUSG00000074435;ENSMUSG00000079652	18
BP	GO:0007283	spermatogenesis	2.09655e-06	0.000563154	ENSMUSG00000007907;ENSMUSG00000008813;ENSMUSG00000010592;ENSMUSG00000022501;ENSMUSG00000025977;ENSMUSG00000028141;ENSMUSG00000029707;ENSMUSG00000038015;ENSMUSG00000041165;ENSMUSG00000050089;ENSMUSG00000053030;ENSMUSG00000061923;ENSMUSG00000067768;ENSMUSG00000079652	14
BP	GO:0032504	multicellular organism reproduction	2.34034e-06	0.000563154	ENSMUSG00000007907;ENSMUSG00000008813;ENSMUSG00000010592;ENSMUSG00000015090;ENSMUSG00000022501;ENSMUSG00000025977;ENSMUSG00000028141;ENSMUSG00000029707;ENSMUSG00000030111;ENSMUSG00000031870;ENSMUSG00000038015;ENSMUSG00000041165;ENSMUSG00000050089;ENSMUSG00000053030;ENSMUSG00000061923;ENSMUSG00000067768;ENSMUSG00000074435;ENSMUSG00000079652	18
BP	GO:0048232	male gamete generation	2.90573e-06	0.000563154	ENSMUSG00000007907;ENSMUSG00000008813;ENSMUSG00000010592;ENSMUSG00000022501;ENSMUSG00000025977;ENSMUSG00000028141;ENSMUSG00000029707;ENSMUSG00000038015;ENSMUSG00000041165;ENSMUSG00000050089;ENSMUSG00000053030;ENSMUSG00000061923;ENSMUSG00000067768;ENSMUSG00000079652	14
BP	GO:0022414	reproductive process	2.96246e-06	0.000563154	ENSMUSG00000007907;ENSMUSG00000008813;ENSMUSG00000010592;ENSMUSG00000015090;ENSMUSG00000022501;ENSMUSG00000022683;ENSMUSG00000022871;ENSMUSG00000025977;ENSMUSG00000028141;ENSMUSG00000029707;ENSMUSG00000030093;ENSMUSG00000030111;ENSMUSG00000031870;ENSMUSG00000034009;ENSMUSG00000038015;ENSMUSG00000041165;ENSMUSG00000050089;ENSMUSG00000053030;ENSMUSG00000061923;ENSMUSG00000067768;ENSMUSG00000073551;…	23
BP	GO:0000003	reproduction	3.01738e-06	0.000563154	ENSMUSG00000007907;ENSMUSG00000008813;ENSMUSG00000010592;ENSMUSG00000015090;ENSMUSG00000022501;ENSMUSG00000022683;ENSMUSG00000022871;ENSMUSG00000025977;ENSMUSG00000028141;ENSMUSG00000029707;ENSMUSG00000030093;ENSMUSG00000030111;ENSMUSG00000031870;ENSMUSG00000034009;ENSMUSG00000038015;ENSMUSG00000041165;ENSMUSG00000050089;ENSMUSG00000053030;ENSMUSG00000061923;ENSMUSG00000067768;ENSMUSG00000073551;…	23
BP	GO:0045861	negative regulation of proteolysis	3.64206e-06	0.000623095	ENSMUSG00000014776;ENSMUSG00000017310;ENSMUSG00000022871;ENSMUSG00000027443;ENSMUSG00000030111;ENSMUSG00000032496;ENSMUSG00000053030;ENSMUSG00000055561;ENSMUSG00000057666;ENSMUSG00000073551	10
BP	GO:0007276	gamete generation	4.1965e-06	0.000662725	ENSMUSG00000007907;ENSMUSG00000008813;ENSMUSG00000010592;ENSMUSG00000015090;ENSMUSG00000022501;ENSMUSG00000025977;ENSMUSG00000028141;ENSMUSG00000029707;ENSMUSG00000031870;ENSMUSG00000038015;ENSMUSG00000041165;ENSMUSG00000050089;ENSMUSG00000053030;ENSMUSG00000061923;ENSMUSG00000067768;ENSMUSG00000079652	16
BP	GO:0051346	negative regulation of hydrolase activity	4.99508e-06	0.000732493	ENSMUSG00000014776;ENSMUSG00000017310;ENSMUSG00000022871;ENSMUSG00000027443;ENSMUSG00000030111;ENSMUSG00000032496;ENSMUSG00000053030;ENSMUSG00000055561;ENSMUSG00000057666;ENSMUSG00000073551	10
BP	GO:0050829	defense response to Gram-negative bacterium	9.25992e-06	0.00126737	ENSMUSG00000013643;ENSMUSG00000027468;ENSMUSG00000032496;ENSMUSG00000043787;ENSMUSG00000049709;ENSMUSG00000056544	6
BP	GO:0061844	antimicrobial humoral immune response mediated by antimicrobial peptide	1.5178e-05	0.00194753	ENSMUSG00000027468;ENSMUSG00000032496;ENSMUSG00000055561;ENSMUSG00000056544;ENSMUSG00000057666;ENSMUSG00000096596	6
BP	GO:0051673	membrane disruption in other organism	1.89057e-05	0.00228315	ENSMUSG00000032496;ENSMUSG00000056544	2
BP	GO:0010951	negative regulation of endopeptidase activity	2.00449e-05	0.00228624	ENSMUSG00000014776;ENSMUSG00000022871;ENSMUSG00000030111;ENSMUSG00000032496;ENSMUSG00000053030;ENSMUSG00000055561;ENSMUSG00000057666	7
BP	GO:0052547	regulation of peptidase activity	2.28963e-05	0.002474	ENSMUSG00000014776;ENSMUSG00000017310;ENSMUSG00000022871;ENSMUSG00000027443;ENSMUSG00000030111;ENSMUSG00000032496;ENSMUSG00000053030;ENSMUSG00000055561;ENSMUSG00000057666;ENSMUSG00000073551	10
BP	GO:0003006	developmental process involved in reproduction	2.49851e-05	0.00256472	ENSMUSG00000007907;ENSMUSG00000008813;ENSMUSG00000010592;ENSMUSG00000022501;ENSMUSG00000025977;ENSMUSG00000028141;ENSMUSG00000029707;ENSMUSG00000030093;ENSMUSG00000030111;ENSMUSG00000031870;ENSMUSG00000038015;ENSMUSG00000041165;ENSMUSG00000050089;ENSMUSG00000053030;ENSMUSG00000061923;ENSMUSG00000067768;ENSMUSG00000079652	17
BP	GO:0099566	regulation of postsynaptic cytosolic calcium ion concentration	2.84191e-05	0.0027783	ENSMUSG00000020524;ENSMUSG00000028222;ENSMUSG00000030302	3
BP	GO:0007286	spermatid development	5.11686e-05	0.00477497	ENSMUSG00000022501;ENSMUSG00000029707;ENSMUSG00000038015;ENSMUSG00000041165;ENSMUSG00000050089;ENSMUSG00000053030;ENSMUSG00000067768;ENSMUSG00000079652	8
BP	GO:0019730	antimicrobial humoral response	7.05497e-05	0.00629733	ENSMUSG00000027468;ENSMUSG00000032496;ENSMUSG00000055561;ENSMUSG00000056544;ENSMUSG00000057666;ENSMUSG00000096596	6
BP	GO:0098542	defense response to other organism	8.05033e-05	0.00688638	ENSMUSG00000013643;ENSMUSG00000022683;ENSMUSG00000027468;ENSMUSG00000030111;ENSMUSG00000032496;ENSMUSG00000043787;ENSMUSG00000049709;ENSMUSG00000055561;ENSMUSG00000056544;ENSMUSG00000057666;ENSMUSG00000062124;ENSMUSG00000066108;ENSMUSG00000068392;ENSMUSG00000074680;ENSMUSG00000075571;ENSMUSG00000096596	16
BP	GO:0048515	spermatid differentiation	9.53743e-05	0.00783214	ENSMUSG00000022501;ENSMUSG00000029707;ENSMUSG00000038015;ENSMUSG00000041165;ENSMUSG00000050089;ENSMUSG00000053030;ENSMUSG00000067768;ENSMUSG00000079652	8
BP	GO:0043086	negative regulation of catalytic activity	0.000170497	0.0134627	ENSMUSG00000014776;ENSMUSG00000017310;ENSMUSG00000022871;ENSMUSG00000027443;ENSMUSG00000028141;ENSMUSG00000030111;ENSMUSG00000032496;ENSMUSG00000053030;ENSMUSG00000055561;ENSMUSG00000057666;ENSMUSG00000073551	11
BP	GO:0009617	response to bacterium	0.000183183	0.0139287	ENSMUSG00000013643;ENSMUSG00000027468;ENSMUSG00000027559;ENSMUSG00000032496;ENSMUSG00000043787;ENSMUSG00000049709;ENSMUSG00000055561;ENSMUSG00000056544;ENSMUSG00000062124;ENSMUSG00000066108;ENSMUSG00000068392;ENSMUSG00000074680;ENSMUSG00000075571	13
BP	GO:0015909	long-chain fatty acid transport	0.000212319	0.0152436	ENSMUSG00000022683;ENSMUSG00000027568;ENSMUSG00000041193;ENSMUSG00000071112	4
BP	GO:0007281	germ cell development	0.000215327	0.0152436	ENSMUSG00000010592;ENSMUSG00000022501;ENSMUSG00000029707;ENSMUSG00000038015;ENSMUSG00000041165;ENSMUSG00000050089;ENSMUSG00000053030;ENSMUSG00000067768;ENSMUSG00000079652	9
BP	GO:0022412	cellular process involved in reproduction in multicellular organism	0.000348388	0.0238413	ENSMUSG00000010592;ENSMUSG00000015090;ENSMUSG00000022501;ENSMUSG00000029707;ENSMUSG00000038015;ENSMUSG00000041165;ENSMUSG00000050089;ENSMUSG00000053030;ENSMUSG00000067768;ENSMUSG00000079652	10
BP	GO:0031640	killing of cells of other organism	0.000380932	0.0252275	ENSMUSG00000032496;ENSMUSG00000056544;ENSMUSG00000057666;ENSMUSG00000096596	4
BP	GO:0046475	glycerophospholipid catabolic process	0.00043854	0.0258898	ENSMUSG00000022683;ENSMUSG00000032207;ENSMUSG00000041193	3
BP	GO:0046394	carboxylic acid biosynthetic process	0.000438858	0.0258898	ENSMUSG00000015090;ENSMUSG00000018907;ENSMUSG00000022683;ENSMUSG00000032207;ENSMUSG00000041193;ENSMUSG00000074768;ENSMUSG00000075217	7
BP	GO:0016053	organic acid biosynthetic process	0.000473498	0.0258898	ENSMUSG00000015090;ENSMUSG00000018907;ENSMUSG00000022683;ENSMUSG00000032207;ENSMUSG00000041193;ENSMUSG00000074768;ENSMUSG00000075217	7
BP	GO:0051336	regulation of hydrolase activity	0.000474843	0.0258898	ENSMUSG00000014776;ENSMUSG00000017310;ENSMUSG00000022871;ENSMUSG00000027443;ENSMUSG00000028141;ENSMUSG00000030111;ENSMUSG00000032496;ENSMUSG00000041193;ENSMUSG00000053030;ENSMUSG00000055561;ENSMUSG00000057666;ENSMUSG00000073551;ENSMUSG00000096596	13
BP	GO:0050482	arachidonic acid secretion	0.00047814	0.0258898	ENSMUSG00000022683;ENSMUSG00000027568;ENSMUSG00000041193	3
BP	GO:1903963	arachidonate transport	0.00047814	0.0258898	ENSMUSG00000022683;ENSMUSG00000027568;ENSMUSG00000041193	3
BP	GO:0031665	negative regulation of lipopolysaccharide-mediated signaling pathway	0.000520377	0.0258898	ENSMUSG00000032496;ENSMUSG00000056544	2
BP	GO:0060359	response to ammonium ion	0.000520377	0.0258898	ENSMUSG00000020524;ENSMUSG00000057666	2
BP	GO:0090238	positive regulation of arachidonic acid secretion	0.000520377	0.0258898	ENSMUSG00000022683;ENSMUSG00000027568	2
BP	GO:0030317	flagellated sperm motility	0.00052965	0.0258898	ENSMUSG00000007907;ENSMUSG00000008813;ENSMUSG00000041165;ENSMUSG00000050089;ENSMUSG00000074435	5
BP	GO:0097722	sperm motility	0.00052965	0.0258898	ENSMUSG00000007907;ENSMUSG00000008813;ENSMUSG00000041165;ENSMUSG00000050089;ENSMUSG00000074435	5
BP	GO:0006633	fatty acid biosynthetic process	0.00063215	0.0283735	ENSMUSG00000015090;ENSMUSG00000018907;ENSMUSG00000022683;ENSMUSG00000032207;ENSMUSG00000075217	5
BP	GO:0051707	response to other organism	0.000658795	0.0283735	ENSMUSG00000013643;ENSMUSG00000022683;ENSMUSG00000027468;ENSMUSG00000027559;ENSMUSG00000030111;ENSMUSG00000032496;ENSMUSG00000043787;ENSMUSG00000049709;ENSMUSG00000055561;ENSMUSG00000056544;ENSMUSG00000057666;ENSMUSG00000062124;ENSMUSG00000066108;ENSMUSG00000068392;ENSMUSG00000074680;ENSMUSG00000075571;ENSMUSG00000096596	17
BP	GO:1900003	regulation of serine-type endopeptidase activity	0.000667153	0.0283735	ENSMUSG00000053030;ENSMUSG00000055561	2
BP	GO:1900004	negative regulation of serine-type endopeptidase activity	0.000667153	0.0283735	ENSMUSG00000053030;ENSMUSG00000055561	2
BP	GO:1902571	regulation of serine-type peptidase activity	0.000667153	0.0283735	ENSMUSG00000053030;ENSMUSG00000055561	2
BP	GO:1902572	negative regulation of serine-type peptidase activity	0.000667153	0.0283735	ENSMUSG00000053030;ENSMUSG00000055561	2
BP	GO:0043207	response to external biotic stimulus	0.000677206	0.0283735	ENSMUSG00000013643;ENSMUSG00000022683;ENSMUSG00000027468;ENSMUSG00000027559;ENSMUSG00000030111;ENSMUSG00000032496;ENSMUSG00000043787;ENSMUSG00000049709;ENSMUSG00000055561;ENSMUSG00000056544;ENSMUSG00000057666;ENSMUSG00000062124;ENSMUSG00000066108;ENSMUSG00000068392;ENSMUSG00000074680;ENSMUSG00000075571;ENSMUSG00000096596	17
BP	GO:0060294	cilium movement involved in cell motility	0.00076977	0.0316068	ENSMUSG00000007907;ENSMUSG00000008813;ENSMUSG00000041165;ENSMUSG00000050089;ENSMUSG00000074435	5
BP	GO:0021684	cerebellar granular layer formation	0.000831569	0.032831	ENSMUSG00000030093;ENSMUSG00000030302	2
BP	GO:0021707	cerebellar granule cell differentiation	0.000831569	0.032831	ENSMUSG00000030093;ENSMUSG00000030302	2
BP	GO:0009607	response to biotic stimulus	0.000881266	0.0341366	ENSMUSG00000013643;ENSMUSG00000022683;ENSMUSG00000027468;ENSMUSG00000027559;ENSMUSG00000030111;ENSMUSG00000032496;ENSMUSG00000043787;ENSMUSG00000049709;ENSMUSG00000055561;ENSMUSG00000056544;ENSMUSG00000057666;ENSMUSG00000062124;ENSMUSG00000066108;ENSMUSG00000068392;ENSMUSG00000074680;ENSMUSG00000075571;ENSMUSG00000096596	17
BP	GO:0001539	cilium or flagellum-dependent cell motility	0.000978212	0.0358144	ENSMUSG00000007907;ENSMUSG00000008813;ENSMUSG00000041165;ENSMUSG00000050089;ENSMUSG00000074435	5
BP	GO:0060285	cilium-dependent cell motility	0.000978212	0.0358144	ENSMUSG00000007907;ENSMUSG00000008813;ENSMUSG00000041165;ENSMUSG00000050089;ENSMUSG00000074435	5
BP	GO:0002176	male germ cell proliferation	0.00101347	0.0358144	ENSMUSG00000015090;ENSMUSG00000053030	2
BP	GO:0034374	low-density lipoprotein particle remodeling	0.00101347	0.0358144	ENSMUSG00000022683;ENSMUSG00000032207	2
BP	GO:0090237	regulation of arachidonic acid secretion	0.00101347	0.0358144	ENSMUSG00000022683;ENSMUSG00000027568	2
BP	GO:0044283	small molecule biosynthetic process	0.00102925	0.0358144	ENSMUSG00000015090;ENSMUSG00000018907;ENSMUSG00000022683;ENSMUSG00000027568;ENSMUSG00000032207;ENSMUSG00000041193;ENSMUSG00000057666;ENSMUSG00000074768;ENSMUSG00000075217	9
BP	GO:0052548	regulation of endopeptidase activity	0.00106887	0.0365733	ENSMUSG00000014776;ENSMUSG00000022871;ENSMUSG00000030111;ENSMUSG00000032496;ENSMUSG00000053030;ENSMUSG00000055561;ENSMUSG00000057666	7
BP	GO:0032094	response to food	0.00114056	0.0383865	ENSMUSG00000024224;ENSMUSG00000071112;ENSMUSG00000072754	3
BP	GO:0021683	cerebellar granular layer morphogenesis	0.00121271	0.0401563	ENSMUSG00000030093;ENSMUSG00000030302	2
BP	GO:0015908	fatty acid transport	0.00134044	0.0436813	ENSMUSG00000022683;ENSMUSG00000027568;ENSMUSG00000041193;ENSMUSG00000071112	4
BP	GO:0046456	icosanoid biosynthetic process	0.00136569	0.0438088	ENSMUSG00000015090;ENSMUSG00000022683;ENSMUSG00000041193	3
BP	GO:0036093	germ cell proliferation	0.00142913	0.0449944	ENSMUSG00000015090;ENSMUSG00000053030	2
BP	GO:0006636	unsaturated fatty acid biosynthetic process	0.00144648	0.0449944	ENSMUSG00000015090;ENSMUSG00000022683;ENSMUSG00000075217	3
BP	GO:0006959	humoral immune response	0.00163668	0.0501508	ENSMUSG00000027468;ENSMUSG00000030111;ENSMUSG00000032496;ENSMUSG00000055561;ENSMUSG00000056544;ENSMUSG00000057666;ENSMUSG00000096596	7
BP	GO:0030162	regulation of proteolysis	0.00168927	0.0507794	ENSMUSG00000014776;ENSMUSG00000017310;ENSMUSG00000022871;ENSMUSG00000027443;ENSMUSG00000030111;ENSMUSG00000032496;ENSMUSG00000053030;ENSMUSG00000055561;ENSMUSG00000057666;ENSMUSG00000073551	10
BP	GO:0009395	phospholipid catabolic process	0.00170666	0.0507794	ENSMUSG00000022683;ENSMUSG00000032207;ENSMUSG00000041193	3
BP	GO:0044419	biological process involved in interspecies interaction between organisms	0.001774	0.0520289	ENSMUSG00000013643;ENSMUSG00000022683;ENSMUSG00000027468;ENSMUSG00000027559;ENSMUSG00000030111;ENSMUSG00000032496;ENSMUSG00000043787;ENSMUSG00000049709;ENSMUSG00000055561;ENSMUSG00000056544;ENSMUSG00000057666;ENSMUSG00000062124;ENSMUSG00000066108;ENSMUSG00000068392;ENSMUSG00000074680;ENSMUSG00000075571;ENSMUSG00000096596	17
BP	GO:0002921	negative regulation of humoral immune response	0.00191291	0.0545446	ENSMUSG00000030111;ENSMUSG00000055561	2
BP	GO:0034638	phosphatidylcholine catabolic process	0.00191291	0.0545446	ENSMUSG00000022683;ENSMUSG00000041193	2
BP	GO:0044092	negative regulation of molecular function	0.00196972	0.0553296	ENSMUSG00000014776;ENSMUSG00000017310;ENSMUSG00000022683;ENSMUSG00000022871;ENSMUSG00000027443;ENSMUSG00000028141;ENSMUSG00000030111;ENSMUSG00000032496;ENSMUSG00000053030;ENSMUSG00000055561;ENSMUSG00000057666;ENSMUSG00000073551	12
BP	GO:0050832	defense response to fungus	0.00199435	0.0553296	ENSMUSG00000032496;ENSMUSG00000049709;ENSMUSG00000057666	3
BP	GO:0021681	cerebellar granular layer development	0.00217998	0.0587078	ENSMUSG00000030093;ENSMUSG00000030302	2
BP	GO:0060046	regulation of acrosome reaction	0.00217998	0.0587078	ENSMUSG00000022683;ENSMUSG00000073551	2
BP	GO:0032309	icosanoid secretion	0.0022019	0.0587078	ENSMUSG00000022683;ENSMUSG00000027568;ENSMUSG00000041193	3
BP	GO:0072330	monocarboxylic acid biosynthetic process	0.00234409	0.0616978	ENSMUSG00000015090;ENSMUSG00000018907;ENSMUSG00000022683;ENSMUSG00000032207;ENSMUSG00000075217	5
BP	GO:0002832	negative regulation of response to biotic stimulus	0.00248279	0.0645211	ENSMUSG00000030111;ENSMUSG00000032496;ENSMUSG00000055561;ENSMUSG00000056544	4
BP	GO:0046470	phosphatidylcholine metabolic process	0.00253758	0.0651206	ENSMUSG00000022683;ENSMUSG00000032207;ENSMUSG00000041193	3
BP	GO:2000241	regulation of reproductive process	0.00259375	0.0657403	ENSMUSG00000008813;ENSMUSG00000010592;ENSMUSG00000015090;ENSMUSG00000022683;ENSMUSG00000073551	5
BP	GO:0003341	cilium movement	0.0027525	0.0689133	ENSMUSG00000007907;ENSMUSG00000008813;ENSMUSG00000041165;ENSMUSG00000050089;ENSMUSG00000074435	5
BP	GO:0045087	innate immune response	0.00286931	0.0709721	ENSMUSG00000027468;ENSMUSG00000030111;ENSMUSG00000032496;ENSMUSG00000043787;ENSMUSG00000049709;ENSMUSG00000056544;ENSMUSG00000057666;ENSMUSG00000062124;ENSMUSG00000074680;ENSMUSG00000075571;ENSMUSG00000096596	11
BP	GO:0070935	3'-UTR-mediated mRNA stabilization	0.00308011	0.0752793	ENSMUSG00000010592;ENSMUSG00000025977	2
BP	GO:0009566	fertilization	0.00327107	0.0767165	ENSMUSG00000022683;ENSMUSG00000022871;ENSMUSG00000053030;ENSMUSG00000073551;ENSMUSG00000074435	5
BP	GO:0046503	glycerolipid catabolic process	0.00329981	0.0767165	ENSMUSG00000022683;ENSMUSG00000032207;ENSMUSG00000041193	3
BP	GO:0009620	response to fungus	0.00372801	0.0767165	ENSMUSG00000032496;ENSMUSG00000049709;ENSMUSG00000057666	3
BP	GO:1900424	regulation of defense response to bacterium	0.00376117	0.0767165	ENSMUSG00000049709;ENSMUSG00000055561	2
BP	GO:0032269	negative regulation of cellular protein metabolic process	0.00377661	0.0767165	ENSMUSG00000014776;ENSMUSG00000017310;ENSMUSG00000022871;ENSMUSG00000027443;ENSMUSG00000030111;ENSMUSG00000032496;ENSMUSG00000032523;ENSMUSG00000053030;ENSMUSG00000055561;ENSMUSG00000057666;ENSMUSG00000073551	11
BP	GO:0006658	phosphatidylserine metabolic process	0.00412557	0.0767165	ENSMUSG00000022683;ENSMUSG00000032207	2
BP	GO:0006690	icosanoid metabolic process	0.00426302	0.0767165	ENSMUSG00000015090;ENSMUSG00000018907;ENSMUSG00000022683;ENSMUSG00000041193	4
BP	GO:0071715	icosanoid transport	0.00434949	0.0767165	ENSMUSG00000022683;ENSMUSG00000027568;ENSMUSG00000041193	3
BP	GO:0002785	negative regulation of antimicrobial peptide production	0.00437206	0.0767165	ENSMUSG00000055561	1
BP	GO:0002787	negative regulation of antibacterial peptide production	0.00437206	0.0767165	ENSMUSG00000055561	1
BP	GO:0007291	sperm individualization	0.00437206	0.0767165	ENSMUSG00000041165	1
BP	GO:0007349	cellularization	0.00437206	0.0767165	ENSMUSG00000041165	1
BP	GO:0008348	negative regulation of antimicrobial humoral response	0.00437206	0.0767165	ENSMUSG00000055561	1
BP	GO:0014876	response to injury involved in regulation of muscle adaptation	0.00437206	0.0767165	ENSMUSG00000014776	1
BP	GO:0045167	asymmetric protein localization involved in cell fate determination	0.00437206	0.0767165	ENSMUSG00000030093	1
BP	GO:0052183	modification by host of symbiont structure	0.00437206	0.0767165	ENSMUSG00000032496	1
BP	GO:0052185	modification of structure of other organism involved in symbiotic interaction	0.00437206	0.0767165	ENSMUSG00000032496	1
BP	GO:0052187	modification by host of symbiont cellular component	0.00437206	0.0767165	ENSMUSG00000032496	1
BP	GO:0052188	modification of cellular component in other organism involved in symbiotic interaction	0.00437206	0.0767165	ENSMUSG00000032496	1
BP	GO:0052332	modification by organism of membrane in other organism involved in symbiotic interaction	0.00437206	0.0767165	ENSMUSG00000032496	1
BP	GO:0052337	modification by host of symbiont membrane	0.00437206	0.0767165	ENSMUSG00000032496	1
BP	GO:0060254	regulation of N-terminal protein palmitoylation	0.00437206	0.0767165	ENSMUSG00000032523	1
BP	GO:0060262	negative regulation of N-terminal protein palmitoylation	0.00437206	0.0767165	ENSMUSG00000032523	1
BP	GO:0060427	lung connective tissue development	0.00437206	0.0767165	ENSMUSG00000034009	1
BP	GO:0060618	nipple development	0.00437206	0.0767165	ENSMUSG00000034009	1
BP	GO:0060658	nipple morphogenesis	0.00437206	0.0767165	ENSMUSG00000034009	1
BP	GO:0072027	connecting tubule development	0.00437206	0.0767165	ENSMUSG00000028222	1
BP	GO:0072286	metanephric connecting tubule development	0.00437206	0.0767165	ENSMUSG00000028222	1
BP	GO:1902225	negative regulation of acrosome reaction	0.00437206	0.0767165	ENSMUSG00000073551	1
BP	GO:1903072	regulation of death-inducing signaling complex assembly	0.00437206	0.0767165	ENSMUSG00000014776	1
BP	GO:1903073	negative regulation of death-inducing signaling complex assembly	0.00437206	0.0767165	ENSMUSG00000014776	1
BP	GO:1904709	negative regulation of granulosa cell apoptotic process	0.00437206	0.0767165	ENSMUSG00000031870	1
BP	GO:2000308	negative regulation of tumor necrosis factor (ligand) superfamily member 11 production	0.00437206	0.0767165	ENSMUSG00000032496	1
BP	GO:0033559	unsaturated fatty acid metabolic process	0.00446782	0.0777324	ENSMUSG00000015090;ENSMUSG00000018907;ENSMUSG00000022683;ENSMUSG00000075217	4
BP	GO:0009605	response to external stimulus	0.00451802	0.0779453	ENSMUSG00000013643;ENSMUSG00000022683;ENSMUSG00000024224;ENSMUSG00000025876;ENSMUSG00000027468;ENSMUSG00000027559;ENSMUSG00000027568;ENSMUSG00000030111;ENSMUSG00000030302;ENSMUSG00000032496;ENSMUSG00000043787;ENSMUSG00000049709;ENSMUSG00000055561;ENSMUSG00000056544;ENSMUSG00000057666;ENSMUSG00000062124;ENSMUSG00000066108;ENSMUSG00000068392;ENSMUSG00000071112;ENSMUSG00000072754;ENSMUSG00000074680;…	23
BP	GO:0006952	defense response	0.00467266	0.0799414	ENSMUSG00000013643;ENSMUSG00000022683;ENSMUSG00000027468;ENSMUSG00000030111;ENSMUSG00000032496;ENSMUSG00000043787;ENSMUSG00000049709;ENSMUSG00000055561;ENSMUSG00000056544;ENSMUSG00000057666;ENSMUSG00000062124;ENSMUSG00000066108;ENSMUSG00000068392;ENSMUSG00000074680;ENSMUSG00000075571;ENSMUSG00000096596	16
BP	GO:0034368	protein-lipid complex remodeling	0.00490137	0.081809	ENSMUSG00000022683;ENSMUSG00000032207	2
BP	GO:0034369	plasma lipoprotein particle remodeling	0.00490137	0.081809	ENSMUSG00000022683;ENSMUSG00000032207	2
BP	GO:0045948	positive regulation of translational initiation	0.00490137	0.081809	ENSMUSG00000010592;ENSMUSG00000025977	2
BP	GO:0006955	immune response	0.00497401	0.0823519	ENSMUSG00000013643;ENSMUSG00000015090;ENSMUSG00000022683;ENSMUSG00000027468;ENSMUSG00000030111;ENSMUSG00000032496;ENSMUSG00000043787;ENSMUSG00000049709;ENSMUSG00000055561;ENSMUSG00000056544;ENSMUSG00000057666;ENSMUSG00000062124;ENSMUSG00000066108;ENSMUSG00000068392;ENSMUSG00000074680;ENSMUSG00000075571;ENSMUSG00000096596	17
BP	GO:0046434	organophosphate catabolic process	0.00559177	0.0918393	ENSMUSG00000022683;ENSMUSG00000027568;ENSMUSG00000032207;ENSMUSG00000041193	4
BP	GO:0034367	protein-containing complex remodeling	0.00573892	0.0927717	ENSMUSG00000022683;ENSMUSG00000032207	2
BP	GO:0098743	cell aggregation	0.00573892	0.0927717	ENSMUSG00000030093;ENSMUSG00000032496	2
BP	GO:0046337	phosphatidylethanolamine metabolic process	0.0061805	0.0991294	ENSMUSG00000022683;ENSMUSG00000032207	2
BP	GO:0051248	negative regulation of protein metabolic process	0.00632288	0.100627	ENSMUSG00000014776;ENSMUSG00000017310;ENSMUSG00000022871;ENSMUSG00000027443;ENSMUSG00000030111;ENSMUSG00000032496;ENSMUSG00000032523;ENSMUSG00000053030;ENSMUSG00000055561;ENSMUSG00000057666;ENSMUSG00000073551	11
BP	GO:0001675	acrosome assembly	0.0066371	0.102451	ENSMUSG00000053030;ENSMUSG00000079652	2
BP	GO:0031664	regulation of lipopolysaccharide-mediated signaling pathway	0.0066371	0.102451	ENSMUSG00000032496;ENSMUSG00000056544	2
BP	GO:0032305	positive regulation of icosanoid secretion	0.0066371	0.102451	ENSMUSG00000022683;ENSMUSG00000027568	2
BP	GO:0046473	phosphatidic acid metabolic process	0.0066371	0.102451	ENSMUSG00000022683;ENSMUSG00000032207	2
BP	GO:0034695	response to prostaglandin E	0.00710859	0.108103	ENSMUSG00000030111;ENSMUSG00000096596	2
BP	GO:0046471	phosphatidylglycerol metabolic process	0.00710859	0.108103	ENSMUSG00000022683;ENSMUSG00000041193	2
BP	GO:0071695	anatomical structure maturation	0.00728146	0.109918	ENSMUSG00000010592;ENSMUSG00000022683;ENSMUSG00000031870;ENSMUSG00000032496;ENSMUSG00000046167	5
BP	GO:0001516	prostaglandin biosynthetic process	0.00759482	0.112174	ENSMUSG00000015090;ENSMUSG00000022683	2
BP	GO:0021533	cell differentiation in hindbrain	0.00759482	0.112174	ENSMUSG00000030093;ENSMUSG00000030302	2
BP	GO:0046457	prostanoid biosynthetic process	0.00759482	0.112174	ENSMUSG00000015090;ENSMUSG00000022683	2
BP	GO:0007338	single fertilization	0.00806314	0.11824	ENSMUSG00000022683;ENSMUSG00000022871;ENSMUSG00000073551;ENSMUSG00000074435	4
BP	GO:0021697	cerebellar cortex formation	0.00861099	0.118628	ENSMUSG00000030093;ENSMUSG00000030302	2
BP	GO:0001868	regulation of complement activation, lectin pathway	0.00872521	0.118628	ENSMUSG00000030111	1
BP	GO:0001869	negative regulation of complement activation, lectin pathway	0.00872521	0.118628	ENSMUSG00000030111	1
BP	GO:0007147	female meiosis II	0.00872521	0.118628	ENSMUSG00000010592	1
BP	GO:0014736	negative regulation of muscle atrophy	0.00872521	0.118628	ENSMUSG00000014776	1
BP	GO:0035606	peptidyl-cysteine S-trans-nitrosylation	0.00872521	0.118628	ENSMUSG00000057666	1
BP	GO:0044269	glycerol ether catabolic process	0.00872521	0.118628	ENSMUSG00000022683	1
BP	GO:0062234	platelet activating factor catabolic process	0.00872521	0.118628	ENSMUSG00000022683	1
BP	GO:0071266	'de novo' L-methionine biosynthetic process	0.00872521	0.118628	ENSMUSG00000074768	1
BP	GO:1901502	ether catabolic process	0.00872521	0.118628	ENSMUSG00000022683	1
BP	GO:1903060	negative regulation of protein lipidation	0.00872521	0.118628	ENSMUSG00000032523	1
BP	GO:0032303	regulation of icosanoid secretion	0.00914066	0.122652	ENSMUSG00000022683;ENSMUSG00000027568	2
BP	GO:2000193	positive regulation of fatty acid transport	0.00914066	0.122652	ENSMUSG00000022683;ENSMUSG00000027568	2
BP	GO:0032102	negative regulation of response to external stimulus	0.00942073	0.125589	ENSMUSG00000022683;ENSMUSG00000030111;ENSMUSG00000032496;ENSMUSG00000055561;ENSMUSG00000056544;ENSMUSG00000071112	6
BP	GO:0019752	carboxylic acid metabolic process	0.0100953	0.133713	ENSMUSG00000015090;ENSMUSG00000018907;ENSMUSG00000022683;ENSMUSG00000032207;ENSMUSG00000034456;ENSMUSG00000041193;ENSMUSG00000057666;ENSMUSG00000069873;ENSMUSG00000074768;ENSMUSG00000075217	10
BP	GO:0034694	response to prostaglandin	0.0102425	0.134595	ENSMUSG00000030111;ENSMUSG00000096596	2
BP	GO:0051480	regulation of cytosolic calcium ion concentration	0.0102929	0.134595	ENSMUSG00000014776;ENSMUSG00000020524;ENSMUSG00000027568;ENSMUSG00000028222;ENSMUSG00000030302;ENSMUSG00000096596	6
BP	GO:0099505	regulation of presynaptic membrane potential	0.0114002	0.144146	ENSMUSG00000020524;ENSMUSG00000038026	2
BP	GO:0043436	oxoacid metabolic process	0.0115301	0.144146	ENSMUSG00000015090;ENSMUSG00000018907;ENSMUSG00000022683;ENSMUSG00000032207;ENSMUSG00000034456;ENSMUSG00000041193;ENSMUSG00000057666;ENSMUSG00000069873;ENSMUSG00000074768;ENSMUSG00000075217	10
BP	GO:0007218	neuropeptide signaling pathway	0.0118616	0.144146	ENSMUSG00000017316;ENSMUSG00000020591;ENSMUSG00000027568	3
BP	GO:0071827	plasma lipoprotein particle organization	0.0119996	0.144146	ENSMUSG00000022683;ENSMUSG00000032207	2
BP	GO:0001906	cell killing	0.012549	0.144146	ENSMUSG00000032496;ENSMUSG00000056544;ENSMUSG00000057666;ENSMUSG00000096596	4
BP	GO:0007340	acrosome reaction	0.0126126	0.144146	ENSMUSG00000022683;ENSMUSG00000073551	2
BP	GO:0002436	immune complex clearance by monocytes and macrophages	0.0130595	0.144146	ENSMUSG00000041193	1
BP	GO:0006500	N-terminal protein palmitoylation	0.0130595	0.144146	ENSMUSG00000032523	1
BP	GO:0006579	amino-acid betaine catabolic process	0.0130595	0.144146	ENSMUSG00000074768	1
BP	GO:0034371	chylomicron remodeling	0.0130595	0.144146	ENSMUSG00000032207	1
BP	GO:0042710	biofilm formation	0.0130595	0.144146	ENSMUSG00000032496	1
BP	GO:0044010	single-species biofilm formation	0.0130595	0.144146	ENSMUSG00000032496	1
BP	GO:0044407	single-species biofilm formation in or on host organism	0.0130595	0.144146	ENSMUSG00000032496	1
BP	GO:0045299	otolith mineralization	0.0130595	0.144146	ENSMUSG00000030302	1
BP	GO:0051977	lysophospholipid transport	0.0130595	0.144146	ENSMUSG00000022683	1
BP	GO:0060748	tertiary branching involved in mammary gland duct morphogenesis	0.0130595	0.144146	ENSMUSG00000031870	1
BP	GO:0071550	death-inducing signaling complex assembly	0.0130595	0.144146	ENSMUSG00000014776	1
BP	GO:0090264	regulation of immune complex clearance by monocytes and macrophages	0.0130595	0.144146	ENSMUSG00000041193	1
BP	GO:0090265	positive regulation of immune complex clearance by monocytes and macrophages	0.0130595	0.144146	ENSMUSG00000041193	1
BP	GO:0098630	aggregation of unicellular organisms	0.0130595	0.144146	ENSMUSG00000032496	1
BP	GO:1900159	positive regulation of bone mineralization involved in bone maturation	0.0130595	0.144146	ENSMUSG00000032496	1
BP	GO:1900190	regulation of single-species biofilm formation	0.0130595	0.144146	ENSMUSG00000032496	1
BP	GO:1900191	negative regulation of single-species biofilm formation	0.0130595	0.144146	ENSMUSG00000032496	1
BP	GO:1900228	regulation of single-species biofilm formation in or on host organism	0.0130595	0.144146	ENSMUSG00000032496	1
BP	GO:1900229	negative regulation of single-species biofilm formation in or on host organism	0.0130595	0.144146	ENSMUSG00000032496	1
BP	GO:1902268	negative regulation of polyamine transmembrane transport	0.0130595	0.144146	ENSMUSG00000028141	1
BP	GO:1904891	positive regulation of excitatory synapse assembly	0.0130595	0.144146	ENSMUSG00000030093	1
BP	GO:1990001	inhibition of cysteine-type endopeptidase activity involved in apoptotic process	0.0130595	0.144146	ENSMUSG00000014776	1
BP	GO:1990402	embryonic liver development	0.0130595	0.144146	ENSMUSG00000030111	1
BP	GO:0051246	regulation of protein metabolic process	0.0133683	0.146766	ENSMUSG00000010592;ENSMUSG00000014776;ENSMUSG00000017310;ENSMUSG00000019772;ENSMUSG00000022683;ENSMUSG00000022871;ENSMUSG00000025977;ENSMUSG00000027443;ENSMUSG00000028141;ENSMUSG00000029816;ENSMUSG00000030093;ENSMUSG00000030111;ENSMUSG00000032496;ENSMUSG00000032523;ENSMUSG00000053030;ENSMUSG00000055561;ENSMUSG00000057666;ENSMUSG00000073551;ENSMUSG00000096596	19
BP	GO:0006082	organic acid metabolic process	0.0134514	0.146893	ENSMUSG00000015090;ENSMUSG00000018907;ENSMUSG00000022683;ENSMUSG00000032207;ENSMUSG00000034456;ENSMUSG00000041193;ENSMUSG00000057666;ENSMUSG00000069873;ENSMUSG00000074768;ENSMUSG00000075217	10
BP	GO:0006816	calcium ion transport	0.0142195	0.154459	ENSMUSG00000014776;ENSMUSG00000027568;ENSMUSG00000028255;ENSMUSG00000030302;ENSMUSG00000046634;ENSMUSG00000096596	6
BP	GO:0048469	cell maturation	0.0144878	0.156196	ENSMUSG00000010592;ENSMUSG00000022683;ENSMUSG00000031870;ENSMUSG00000046167	4
BP	GO:0071825	protein-lipid complex subunit organization	0.0145317	0.156196	ENSMUSG00000022683;ENSMUSG00000032207	2
BP	GO:0021696	cerebellar cortex morphogenesis	0.0151976	0.161662	ENSMUSG00000030093;ENSMUSG00000030302	2
BP	GO:0030261	chromosome condensation	0.0151976	0.161662	ENSMUSG00000022501;ENSMUSG00000038015	2
BP	GO:0055065	metal ion homeostasis	0.0154557	0.163559	ENSMUSG00000014776;ENSMUSG00000020524;ENSMUSG00000027568;ENSMUSG00000028222;ENSMUSG00000030302;ENSMUSG00000032496;ENSMUSG00000071112;ENSMUSG00000096596	8
BP	GO:0007616	long-term memory	0.0158765	0.167152	ENSMUSG00000020524;ENSMUSG00000028222	2
BP	GO:0021549	cerebellum development	0.0160685	0.16747	ENSMUSG00000030093;ENSMUSG00000030302;ENSMUSG00000039057	3
BP	GO:2000191	regulation of fatty acid transport	0.0165683	0.16747	ENSMUSG00000022683;ENSMUSG00000027568	2
BP	GO:0070588	calcium ion transmembrane transport	0.0165683	0.16747	ENSMUSG00000014776;ENSMUSG00000027568;ENSMUSG00000030302;ENSMUSG00000046634;ENSMUSG00000096596	5
BP	GO:0002434	immune complex clearance	0.0173751	0.16747	ENSMUSG00000041193	1
BP	GO:0019556	histidine catabolic process to glutamate and formamide	0.0173751	0.16747	ENSMUSG00000034456	1
BP	GO:0019557	histidine catabolic process to glutamate and formate	0.0173751	0.16747	ENSMUSG00000034456	1
BP	GO:0035502	metanephric part of ureteric bud development	0.0173751	0.16747	ENSMUSG00000028222	1
BP	GO:0036335	intestinal stem cell homeostasis	0.0173751	0.16747	ENSMUSG00000022683	1
BP	GO:0043606	formamide metabolic process	0.0173751	0.16747	ENSMUSG00000034456	1
BP	GO:0072025	distal convoluted tubule development	0.0173751	0.16747	ENSMUSG00000028222	1
BP	GO:0072221	metanephric distal convoluted tubule development	0.0173751	0.16747	ENSMUSG00000028222	1
BP	GO:0072535	tumor necrosis factor (ligand) superfamily member 11 production	0.0173751	0.16747	ENSMUSG00000032496	1
BP	GO:1902109	negative regulation of mitochondrial membrane permeability involved in apoptotic process	0.0173751	0.16747	ENSMUSG00000014776	1
BP	GO:1904700	granulosa cell apoptotic process	0.0173751	0.16747	ENSMUSG00000031870	1
BP	GO:1904708	regulation of granulosa cell apoptotic process	0.0173751	0.16747	ENSMUSG00000031870	1
BP	GO:1905937	negative regulation of germ cell proliferation	0.0173751	0.16747	ENSMUSG00000015090	1
BP	GO:2000255	negative regulation of male germ cell proliferation	0.0173751	0.16747	ENSMUSG00000015090	1
BP	GO:2000307	regulation of tumor necrosis factor (ligand) superfamily member 11 production	0.0173751	0.16747	ENSMUSG00000032496	1
BP	GO:0006413	translational initiation	0.0175107	0.167988	ENSMUSG00000010592;ENSMUSG00000025977;ENSMUSG00000043424	3
BP	GO:0002920	regulation of humoral immune response	0.0179897	0.170985	ENSMUSG00000030111;ENSMUSG00000055561	2
BP	GO:0007339	binding of sperm to zona pellucida	0.0179897	0.170985	ENSMUSG00000022871;ENSMUSG00000074435	2
BP	GO:0042391	regulation of membrane potential	0.0182379	0.172546	ENSMUSG00000020524;ENSMUSG00000020591;ENSMUSG00000027568;ENSMUSG00000030093;ENSMUSG00000032496;ENSMUSG00000038026	6
BP	GO:0016042	lipid catabolic process	0.018748	0.175752	ENSMUSG00000022683;ENSMUSG00000024224;ENSMUSG00000032207;ENSMUSG00000041193;ENSMUSG00000072754	5
BP	GO:0021700	developmental maturation	0.018748	0.175752	ENSMUSG00000010592;ENSMUSG00000022683;ENSMUSG00000031870;ENSMUSG00000032496;ENSMUSG00000046167	5
BP	GO:0070374	positive regulation of ERK1 and ERK2 cascade	0.0197211	0.183985	ENSMUSG00000020591;ENSMUSG00000029816;ENSMUSG00000041193;ENSMUSG00000096596	4
BP	GO:0051209	release of sequestered calcium ion into cytosol	0.0198055	0.183985	ENSMUSG00000014776;ENSMUSG00000027568;ENSMUSG00000096596	3
BP	GO:0022037	metencephalon development	0.0202033	0.185998	ENSMUSG00000030093;ENSMUSG00000030302;ENSMUSG00000039057	3
BP	GO:0051283	negative regulation of sequestering of calcium ion	0.0202033	0.185998	ENSMUSG00000014776;ENSMUSG00000027568;ENSMUSG00000096596	3
BP	GO:0021587	cerebellum morphogenesis	0.0209809	0.186037	ENSMUSG00000030093;ENSMUSG00000030302	2
BP	GO:0043030	regulation of macrophage activation	0.0209809	0.186037	ENSMUSG00000022683;ENSMUSG00000066108	2
BP	GO:0051282	regulation of sequestering of calcium ion	0.0210122	0.186037	ENSMUSG00000014776;ENSMUSG00000027568;ENSMUSG00000096596	3
BP	GO:0006548	histidine catabolic process	0.021672	0.186037	ENSMUSG00000034456	1
BP	GO:0014735	regulation of muscle atrophy	0.021672	0.186037	ENSMUSG00000014776	1
BP	GO:0014834	skeletal muscle satellite cell maintenance involved in skeletal muscle regeneration	0.021672	0.186037	ENSMUSG00000030093	1
BP	GO:0015942	formate metabolic process	0.021672	0.186037	ENSMUSG00000034456	1
BP	GO:0022009	central nervous system vasculogenesis	0.021672	0.186037	ENSMUSG00000030093	1
BP	GO:0031133	regulation of axon diameter	0.021672	0.186037	ENSMUSG00000030093	1
BP	GO:0038001	paracrine signaling	0.021672	0.186037	ENSMUSG00000031870	1
BP	GO:0050748	negative regulation of lipoprotein metabolic process	0.021672	0.186037	ENSMUSG00000032523	1
BP	GO:0060066	oviduct development	0.021672	0.186037	ENSMUSG00000030093	1
BP	GO:0097340	inhibition of cysteine-type endopeptidase activity	0.021672	0.186037	ENSMUSG00000014776	1
BP	GO:1902267	regulation of polyamine transmembrane transport	0.021672	0.186037	ENSMUSG00000028141	1
BP	GO:1905460	negative regulation of vascular associated smooth muscle cell apoptotic process	0.021672	0.186037	ENSMUSG00000057666	1
BP	GO:2001205	negative regulation of osteoclast development	0.021672	0.186037	ENSMUSG00000032496	1
BP	GO:0090102	cochlea development	0.0217589	0.186037	ENSMUSG00000028222;ENSMUSG00000030302	2
BP	GO:0051208	sequestering of calcium ion	0.0218388	0.186037	ENSMUSG00000014776;ENSMUSG00000027568;ENSMUSG00000096596	3
BP	GO:0021575	hindbrain morphogenesis	0.0233504	0.198093	ENSMUSG00000030093;ENSMUSG00000030302	2
BP	GO:0050830	defense response to Gram-positive bacterium	0.0244241	0.198791	ENSMUSG00000032496;ENSMUSG00000056544;ENSMUSG00000068392	3
BP	GO:0015718	monocarboxylic acid transport	0.0248704	0.198791	ENSMUSG00000022683;ENSMUSG00000027568;ENSMUSG00000041193	3
BP	GO:0043123	positive regulation of I-kappaB kinase/NF-kappaB signaling	0.0253211	0.198791	ENSMUSG00000032496;ENSMUSG00000057666;ENSMUSG00000096596	3
BP	GO:0044706	multi-multicellular organism process	0.0253488	0.198791	ENSMUSG00000030111;ENSMUSG00000031870;ENSMUSG00000034009;ENSMUSG00000074435	4
BP	GO:0002831	regulation of response to biotic stimulus	0.0256318	0.198791	ENSMUSG00000030111;ENSMUSG00000032496;ENSMUSG00000049709;ENSMUSG00000055561;ENSMUSG00000056544	5
BP	GO:0048255	mRNA stabilization	0.0258246	0.198791	ENSMUSG00000010592;ENSMUSG00000025977	2
BP	GO:0002786	regulation of antibacterial peptide production	0.0259504	0.198791	ENSMUSG00000055561	1
BP	GO:0010037	response to carbon dioxide	0.0259504	0.198791	ENSMUSG00000030111	1
BP	GO:0014054	positive regulation of gamma-aminobutyric acid secretion	0.0259504	0.198791	ENSMUSG00000027568	1
BP	GO:0033564	anterior/posterior axon guidance	0.0259504	0.198791	ENSMUSG00000025876	1
BP	GO:0035759	mesangial cell-matrix adhesion	0.0259504	0.198791	ENSMUSG00000096596	1
BP	GO:0035965	cardiolipin acyl-chain remodeling	0.0259504	0.198791	ENSMUSG00000041193	1
BP	GO:0036446	myofibroblast differentiation	0.0259504	0.198791	ENSMUSG00000034009	1
BP	GO:0051562	negative regulation of mitochondrial calcium ion concentration	0.0259504	0.198791	ENSMUSG00000014776	1
BP	GO:0061038	uterus morphogenesis	0.0259504	0.198791	ENSMUSG00000030093	1
BP	GO:0070777	D-aspartate transport	0.0259504	0.198791	ENSMUSG00000027568	1
BP	GO:0070779	D-aspartate import across plasma membrane	0.0259504	0.198791	ENSMUSG00000027568	1
BP	GO:0071242	cellular response to ammonium ion	0.0259504	0.198791	ENSMUSG00000020524	1
BP	GO:0072235	metanephric distal tubule development	0.0259504	0.198791	ENSMUSG00000028222	1
BP	GO:0097151	positive regulation of inhibitory postsynaptic potential	0.0259504	0.198791	ENSMUSG00000027568	1
BP	GO:0097341	zymogen inhibition	0.0259504	0.198791	ENSMUSG00000014776	1
BP	GO:1900425	negative regulation of defense response to bacterium	0.0259504	0.198791	ENSMUSG00000055561	1
BP	GO:1903215	negative regulation of protein targeting to mitochondrion	0.0259504	0.198791	ENSMUSG00000014776	1
BP	GO:1904306	positive regulation of gastro-intestinal system smooth muscle contraction	0.0259504	0.198791	ENSMUSG00000071112	1
BP	GO:2000527	regulation of myeloid dendritic cell chemotaxis	0.0259504	0.198791	ENSMUSG00000096596	1
BP	GO:2000529	positive regulation of myeloid dendritic cell chemotaxis	0.0259504	0.198791	ENSMUSG00000096596	1
BP	GO:0006874	cellular calcium ion homeostasis	0.0262738	0.200521	ENSMUSG00000014776;ENSMUSG00000020524;ENSMUSG00000027568;ENSMUSG00000028222;ENSMUSG00000030302;ENSMUSG00000096596	6
BP	GO:0035036	sperm-egg recognition	0.026672	0.202248	ENSMUSG00000022871;ENSMUSG00000074435	2
BP	GO:0055080	cation homeostasis	0.0266971	0.202248	ENSMUSG00000014776;ENSMUSG00000020524;ENSMUSG00000027568;ENSMUSG00000028222;ENSMUSG00000030302;ENSMUSG00000032496;ENSMUSG00000071112;ENSMUSG00000096596	8
BP	GO:0051930	regulation of sensory perception of pain	0.0275306	0.207795	ENSMUSG00000027568;ENSMUSG00000071112	2
BP	GO:0051931	regulation of sensory perception	0.0284002	0.213132	ENSMUSG00000027568;ENSMUSG00000071112	2
BP	GO:0033363	secretory granule organization	0.0292808	0.213132	ENSMUSG00000053030;ENSMUSG00000079652	2
BP	GO:0042220	response to cocaine	0.0292808	0.213132	ENSMUSG00000031870;ENSMUSG00000067768	2
BP	GO:2000134	negative regulation of G1/S transition of mitotic cell cycle	0.0292808	0.213132	ENSMUSG00000029816;ENSMUSG00000039057	2
BP	GO:0050790	regulation of catalytic activity	0.0294573	0.213132	ENSMUSG00000014776;ENSMUSG00000017310;ENSMUSG00000022871;ENSMUSG00000027443;ENSMUSG00000028141;ENSMUSG00000030111;ENSMUSG00000032496;ENSMUSG00000034009;ENSMUSG00000041193;ENSMUSG00000053030;ENSMUSG00000055561;ENSMUSG00000057666;ENSMUSG00000073551;ENSMUSG00000096596	14
BP	GO:0098771	inorganic ion homeostasis	0.0294939	0.213132	ENSMUSG00000014776;ENSMUSG00000020524;ENSMUSG00000027568;ENSMUSG00000028222;ENSMUSG00000030302;ENSMUSG00000032496;ENSMUSG00000071112;ENSMUSG00000096596	8
BP	GO:0032787	monocarboxylic acid metabolic process	0.0300271	0.213132	ENSMUSG00000015090;ENSMUSG00000018907;ENSMUSG00000022683;ENSMUSG00000032207;ENSMUSG00000034456;ENSMUSG00000057666;ENSMUSG00000075217	7
BP	GO:0006446	regulation of translational initiation	0.0301723	0.213132	ENSMUSG00000010592;ENSMUSG00000025977	2
BP	GO:0022602	ovulation cycle process	0.0301723	0.213132	ENSMUSG00000030111;ENSMUSG00000031870	2
BP	GO:0032892	positive regulation of organic acid transport	0.0301723	0.213132	ENSMUSG00000022683;ENSMUSG00000027568	2
BP	GO:0006498	N-terminal protein lipidation	0.0302102	0.213132	ENSMUSG00000032523	1
BP	GO:0006547	histidine metabolic process	0.0302102	0.213132	ENSMUSG00000034456	1
BP	GO:0045162	clustering of voltage-gated sodium channels	0.0302102	0.213132	ENSMUSG00000046167	1
BP	GO:0046469	platelet activating factor metabolic process	0.0302102	0.213132	ENSMUSG00000022683	1
BP	GO:0060745	mammary gland branching involved in pregnancy	0.0302102	0.213132	ENSMUSG00000031870	1
BP	GO:0090370	negative regulation of cholesterol efflux	0.0302102	0.213132	ENSMUSG00000022683	1
BP	GO:1900157	regulation of bone mineralization involved in bone maturation	0.0302102	0.213132	ENSMUSG00000032496	1
BP	GO:1904304	regulation of gastro-intestinal system smooth muscle contraction	0.0302102	0.213132	ENSMUSG00000071112	1
BP	GO:2000254	regulation of male germ cell proliferation	0.0302102	0.213132	ENSMUSG00000015090	1
BP	GO:0006692	prostanoid metabolic process	0.0310745	0.217733	ENSMUSG00000015090;ENSMUSG00000022683	2
BP	GO:0006693	prostaglandin metabolic process	0.0310745	0.217733	ENSMUSG00000015090;ENSMUSG00000022683	2
BP	GO:0010629	negative regulation of gene expression	0.0314951	0.219529	ENSMUSG00000010592;ENSMUSG00000014776;ENSMUSG00000022683;ENSMUSG00000025977;ENSMUSG00000029816;ENSMUSG00000031870;ENSMUSG00000032496;ENSMUSG00000055561;ENSMUSG00000057666	9
BP	GO:0055074	calcium ion homeostasis	0.0315446	0.219529	ENSMUSG00000014776;ENSMUSG00000020524;ENSMUSG00000027568;ENSMUSG00000028222;ENSMUSG00000030302;ENSMUSG00000096596	6
BP	GO:0097006	regulation of plasma lipoprotein particle levels	0.0319872	0.221857	ENSMUSG00000022683;ENSMUSG00000032207	2
BP	GO:0010656	negative regulation of muscle cell apoptotic process	0.0329105	0.224537	ENSMUSG00000014776;ENSMUSG00000057666	2
BP	GO:0021695	cerebellar cortex development	0.0329105	0.224537	ENSMUSG00000030093;ENSMUSG00000030302	2
BP	GO:0031663	lipopolysaccharide-mediated signaling pathway	0.0329105	0.224537	ENSMUSG00000032496;ENSMUSG00000056544	2
BP	GO:0072503	cellular divalent inorganic cation homeostasis	0.0335294	0.224537	ENSMUSG00000014776;ENSMUSG00000020524;ENSMUSG00000027568;ENSMUSG00000028222;ENSMUSG00000030302;ENSMUSG00000096596	6
BP	GO:1903793	positive regulation of anion transport	0.0338442	0.224537	ENSMUSG00000022683;ENSMUSG00000027568	2
BP	GO:0002778	antibacterial peptide production	0.0344516	0.224537	ENSMUSG00000055561	1
BP	GO:0002784	regulation of antimicrobial peptide production	0.0344516	0.224537	ENSMUSG00000055561	1
BP	GO:0014719	skeletal muscle satellite cell activation	0.0344516	0.224537	ENSMUSG00000030093	1
BP	GO:0032730	positive regulation of interleukin-1 alpha production	0.0344516	0.224537	ENSMUSG00000049709	1
BP	GO:0034382	chylomicron remnant clearance	0.0344516	0.224537	ENSMUSG00000032207	1
BP	GO:0042940	D-amino acid transport	0.0344516	0.224537	ENSMUSG00000027568	1
BP	GO:0043102	amino acid salvage	0.0344516	0.224537	ENSMUSG00000074768	1
BP	GO:0071265	L-methionine biosynthetic process	0.0344516	0.224537	ENSMUSG00000074768	1
BP	GO:0071267	L-methionine salvage	0.0344516	0.224537	ENSMUSG00000074768	1
BP	GO:0071830	triglyceride-rich lipoprotein particle clearance	0.0344516	0.224537	ENSMUSG00000032207	1
BP	GO:0098828	modulation of inhibitory postsynaptic potential	0.0344516	0.224537	ENSMUSG00000027568	1
BP	GO:1903237	negative regulation of leukocyte tethering or rolling	0.0344516	0.224537	ENSMUSG00000096596	1
BP	GO:1903748	negative regulation of establishment of protein localization to mitochondrion	0.0344516	0.224537	ENSMUSG00000014776	1
BP	GO:1905936	regulation of germ cell proliferation	0.0344516	0.224537	ENSMUSG00000015090	1
BP	GO:0060078	regulation of postsynaptic membrane potential	0.0347179	0.224592	ENSMUSG00000020524;ENSMUSG00000027568;ENSMUSG00000030093	3
BP	GO:0043489	RNA stabilization	0.0347883	0.224592	ENSMUSG00000010592;ENSMUSG00000025977	2
BP	GO:1902373	negative regulation of mRNA catabolic process	0.0347883	0.224592	ENSMUSG00000010592;ENSMUSG00000025977	2
BP	GO:1903556	negative regulation of tumor necrosis factor superfamily cytokine production	0.0357424	0.229674	ENSMUSG00000029816;ENSMUSG00000032496	2
BP	GO:0048468	cell development	0.0357991	0.229674	ENSMUSG00000010592;ENSMUSG00000022501;ENSMUSG00000022683;ENSMUSG00000025876;ENSMUSG00000029707;ENSMUSG00000030093;ENSMUSG00000030302;ENSMUSG00000031870;ENSMUSG00000032496;ENSMUSG00000038015;ENSMUSG00000039057;ENSMUSG00000041165;ENSMUSG00000046167;ENSMUSG00000050089;ENSMUSG00000053030;ENSMUSG00000067768;ENSMUSG00000079652	17
BP	GO:0030879	mammary gland development	0.0363453	0.232452	ENSMUSG00000030302;ENSMUSG00000031870;ENSMUSG00000034009	3
BP	GO:0031214	biomineral tissue development	0.0374518	0.236307	ENSMUSG00000029816;ENSMUSG00000030302;ENSMUSG00000032496	3
BP	GO:0110148	biomineralization	0.0374518	0.236307	ENSMUSG00000029816;ENSMUSG00000030302;ENSMUSG00000032496	3
BP	GO:0050801	ion homeostasis	0.0382205	0.236307	ENSMUSG00000014776;ENSMUSG00000020524;ENSMUSG00000027568;ENSMUSG00000028222;ENSMUSG00000030302;ENSMUSG00000032496;ENSMUSG00000071112;ENSMUSG00000096596	8
BP	GO:1902807	negative regulation of cell cycle G1/S phase transition	0.0386651	0.236307	ENSMUSG00000029816;ENSMUSG00000039057	2
BP	GO:0002071	glandular epithelial cell maturation	0.0386747	0.236307	ENSMUSG00000031870	1
BP	GO:0034372	very-low-density lipoprotein particle remodeling	0.0386747	0.236307	ENSMUSG00000032207	1
BP	GO:0035814	negative regulation of renal sodium excretion	0.0386747	0.236307	ENSMUSG00000071112	1
BP	GO:0038007	netrin-activated signaling pathway	0.0386747	0.236307	ENSMUSG00000025876	1
BP	GO:0048840	otolith development	0.0386747	0.236307	ENSMUSG00000030302	1
BP	GO:0050847	progesterone receptor signaling pathway	0.0386747	0.236307	ENSMUSG00000031870	1
BP	GO:0060054	positive regulation of epithelial cell proliferation involved in wound healing	0.0386747	0.236307	ENSMUSG00000030093	1
BP	GO:1902732	positive regulation of chondrocyte proliferation	0.0386747	0.236307	ENSMUSG00000032496	1
BP	GO:1903297	regulation of hypoxia-induced intrinsic apoptotic signaling pathway	0.0386747	0.236307	ENSMUSG00000014776	1
BP	GO:1903298	negative regulation of hypoxia-induced intrinsic apoptotic signaling pathway	0.0386747	0.236307	ENSMUSG00000014776	1
BP	GO:1904995	negative regulation of leukocyte adhesion to vascular endothelial cell	0.0386747	0.236307	ENSMUSG00000096596	1
BP	GO:0060997	dendritic spine morphogenesis	0.0396591	0.241603	ENSMUSG00000030093;ENSMUSG00000067768	2
BP	GO:0097553	calcium ion transmembrane import into cytosol	0.0402931	0.244739	ENSMUSG00000014776;ENSMUSG00000027568;ENSMUSG00000096596	3
BP	GO:0007018	microtubule-based movement	0.0413757	0.250573	ENSMUSG00000007907;ENSMUSG00000008813;ENSMUSG00000041165;ENSMUSG00000050089;ENSMUSG00000074435	5
BP	GO:0072507	divalent inorganic cation homeostasis	0.0419823	0.253499	ENSMUSG00000014776;ENSMUSG00000020524;ENSMUSG00000027568;ENSMUSG00000028222;ENSMUSG00000030302;ENSMUSG00000096596	6
BP	GO:0002408	myeloid dendritic cell chemotaxis	0.0428794	0.254426	ENSMUSG00000096596	1
BP	GO:0002775	antimicrobial peptide production	0.0428794	0.254426	ENSMUSG00000055561	1
BP	GO:0034370	triglyceride-rich lipoprotein particle remodeling	0.0428794	0.254426	ENSMUSG00000032207	1
BP	GO:0035795	negative regulation of mitochondrial membrane permeability	0.0428794	0.254426	ENSMUSG00000014776	1
BP	GO:0072205	metanephric collecting duct development	0.0428794	0.254426	ENSMUSG00000028222	1
BP	GO:1990416	cellular response to brain-derived neurotrophic factor stimulus	0.0428794	0.254426	ENSMUSG00000020524	1
BP	GO:0022618	ribonucleoprotein complex assembly	0.0432409	0.255831	ENSMUSG00000014776;ENSMUSG00000043424;ENSMUSG00000090553	3
BP	GO:0051965	positive regulation of synapse assembly	0.0437305	0.257245	ENSMUSG00000030093;ENSMUSG00000067768	2
BP	GO:0070050	neuron cellular homeostasis	0.0437305	0.257245	ENSMUSG00000028222;ENSMUSG00000030302	2
BP	GO:0009988	cell-cell recognition	0.0447718	0.262618	ENSMUSG00000022871;ENSMUSG00000074435	2
BP	GO:0007610	behavior	0.0451724	0.264214	ENSMUSG00000015090;ENSMUSG00000017316;ENSMUSG00000020524;ENSMUSG00000027568;ENSMUSG00000028222;ENSMUSG00000030302;ENSMUSG00000031870	7
BP	GO:0051384	response to glucocorticoid	0.045675	0.266394	ENSMUSG00000015090;ENSMUSG00000019102;ENSMUSG00000030111	3
BP	GO:2000242	negative regulation of reproductive process	0.0468817	0.266924	ENSMUSG00000015090;ENSMUSG00000073551	2
BP	GO:0006575	cellular modified amino acid metabolic process	0.0469172	0.266924	ENSMUSG00000022683;ENSMUSG00000032207;ENSMUSG00000074768	3
BP	GO:0030902	hindbrain development	0.0469172	0.266924	ENSMUSG00000030093;ENSMUSG00000030302;ENSMUSG00000039057	3
BP	GO:0030001	metal ion transport	0.0470428	0.266924	ENSMUSG00000014776;ENSMUSG00000027568;ENSMUSG00000028255;ENSMUSG00000030302;ENSMUSG00000032496;ENSMUSG00000038026;ENSMUSG00000046634;ENSMUSG00000096596	8
BP	GO:0002759	regulation of antimicrobial humoral response	0.047066	0.266924	ENSMUSG00000055561	1
BP	GO:0019372	lipoxygenase pathway	0.047066	0.266924	ENSMUSG00000018907	1
BP	GO:0072017	distal tubule development	0.047066	0.266924	ENSMUSG00000028222	1
BP	GO:1902047	polyamine transmembrane transport	0.047066	0.266924	ENSMUSG00000028141	1
BP	GO:1903059	regulation of protein lipidation	0.047066	0.266924	ENSMUSG00000032523	1
BP	GO:2000669	negative regulation of dendritic cell apoptotic process	0.047066	0.266924	ENSMUSG00000096596	1
BP	GO:0071826	ribonucleoprotein complex subunit organization	0.0475445	0.268895	ENSMUSG00000014776;ENSMUSG00000043424;ENSMUSG00000090553	3
BP	GO:1902369	negative regulation of RNA catabolic process	0.0479503	0.270445	ENSMUSG00000010592;ENSMUSG00000025977	2
BP	GO:0032268	regulation of cellular protein metabolic process	0.0501661	0.280492	ENSMUSG00000010592;ENSMUSG00000014776;ENSMUSG00000017310;ENSMUSG00000022871;ENSMUSG00000025977;ENSMUSG00000027443;ENSMUSG00000028141;ENSMUSG00000029816;ENSMUSG00000030111;ENSMUSG00000032496;ENSMUSG00000032523;ENSMUSG00000053030;ENSMUSG00000055561;ENSMUSG00000057666;ENSMUSG00000073551;ENSMUSG00000096596	16
BP	GO:0001867	complement activation, lectin pathway	0.0512345	0.280492	ENSMUSG00000030111	1
BP	GO:0007341	penetration of zona pellucida	0.0512345	0.280492	ENSMUSG00000074435	1
BP	GO:0014052	regulation of gamma-aminobutyric acid secretion	0.0512345	0.280492	ENSMUSG00000027568	1
BP	GO:0019370	leukotriene biosynthetic process	0.0512345	0.280492	ENSMUSG00000041193	1
BP	GO:0032536	regulation of cell projection size	0.0512345	0.280492	ENSMUSG00000030093	1
BP	GO:0045916	negative regulation of complement activation	0.0512345	0.280492	ENSMUSG00000030111	1
BP	GO:1905709	negative regulation of membrane permeability	0.0512345	0.280492	ENSMUSG00000014776	1
BP	GO:1990144	intrinsic apoptotic signaling pathway in response to hypoxia	0.0512345	0.280492	ENSMUSG00000014776	1
BP	GO:2000344	positive regulation of acrosome reaction	0.0512345	0.280492	ENSMUSG00000022683	1
BP	GO:2001204	regulation of osteoclast development	0.0512345	0.280492	ENSMUSG00000032496	1
BP	GO:0030154	cell differentiation	0.0519344	0.282703	ENSMUSG00000008813;ENSMUSG00000010592;ENSMUSG00000014776;ENSMUSG00000022501;ENSMUSG00000022683;ENSMUSG00000025876;ENSMUSG00000025977;ENSMUSG00000029707;ENSMUSG00000029816;ENSMUSG00000030093;ENSMUSG00000030111;ENSMUSG00000030302;ENSMUSG00000031870;ENSMUSG00000032496;ENSMUSG00000034009;ENSMUSG00000036109;ENSMUSG00000038015;ENSMUSG00000039057;ENSMUSG00000041165;ENSMUSG00000046167;ENSMUSG00000050089;…	27
BP	GO:0006631	fatty acid metabolic process	0.0520254	0.282703	ENSMUSG00000015090;ENSMUSG00000018907;ENSMUSG00000022683;ENSMUSG00000032207;ENSMUSG00000075217	5
BP	GO:0060402	calcium ion transport into cytosol	0.0520515	0.282703	ENSMUSG00000014776;ENSMUSG00000027568;ENSMUSG00000096596	3
BP	GO:0051279	regulation of release of sequestered calcium ion into cytosol	0.0523121	0.282806	ENSMUSG00000014776;ENSMUSG00000027568	2
BP	GO:0006869	lipid transport	0.0524188	0.282806	ENSMUSG00000022683;ENSMUSG00000027568;ENSMUSG00000032207;ENSMUSG00000041193;ENSMUSG00000071112	5
BP	GO:0006629	lipid metabolic process	0.0524838	0.282806	ENSMUSG00000015090;ENSMUSG00000018907;ENSMUSG00000019102;ENSMUSG00000022683;ENSMUSG00000024224;ENSMUSG00000032207;ENSMUSG00000041193;ENSMUSG00000072754;ENSMUSG00000075217;ENSMUSG00000086056;ENSMUSG00000096596	11
BP	GO:0031644	regulation of nervous system process	0.0533761	0.284263	ENSMUSG00000027568;ENSMUSG00000030093;ENSMUSG00000071112	3
BP	GO:0002376	immune system process	0.0537359	0.284263	ENSMUSG00000013643;ENSMUSG00000015090;ENSMUSG00000022683;ENSMUSG00000027468;ENSMUSG00000029816;ENSMUSG00000030111;ENSMUSG00000032496;ENSMUSG00000041193;ENSMUSG00000043787;ENSMUSG00000049709;ENSMUSG00000055561;ENSMUSG00000056544;ENSMUSG00000057666;ENSMUSG00000062124;ENSMUSG00000066108;ENSMUSG00000068392;ENSMUSG00000074680;ENSMUSG00000075571;ENSMUSG00000096596	19
BP	GO:0019731	antibacterial humoral response	0.0545445	0.284263	ENSMUSG00000032496;ENSMUSG00000055561	2
BP	GO:0001542	ovulation from ovarian follicle	0.055385	0.284263	ENSMUSG00000031870	1
BP	GO:0002692	negative regulation of cellular extravasation	0.055385	0.284263	ENSMUSG00000096596	1
BP	GO:0009086	methionine biosynthetic process	0.055385	0.284263	ENSMUSG00000074768	1
BP	GO:0014745	negative regulation of muscle adaptation	0.055385	0.284263	ENSMUSG00000014776	1
BP	GO:0014831	gastro-intestinal system smooth muscle contraction	0.055385	0.284263	ENSMUSG00000071112	1
BP	GO:0015846	polyamine transport	0.055385	0.284263	ENSMUSG00000028141	1
BP	GO:0032610	interleukin-1 alpha production	0.055385	0.284263	ENSMUSG00000049709	1
BP	GO:0032650	regulation of interleukin-1 alpha production	0.055385	0.284263	ENSMUSG00000049709	1
BP	GO:0032780	negative regulation of ATPase activity	0.055385	0.284263	ENSMUSG00000032496	1
BP	GO:0034145	positive regulation of toll-like receptor 4 signaling pathway	0.055385	0.284263	ENSMUSG00000032496	1
BP	GO:0034375	high-density lipoprotein particle remodeling	0.055385	0.284263	ENSMUSG00000032207	1
BP	GO:0045161	neuronal ion channel clustering	0.055385	0.284263	ENSMUSG00000046167	1
BP	GO:1905288	vascular associated smooth muscle cell apoptotic process	0.055385	0.284263	ENSMUSG00000057666	1
BP	GO:1905459	regulation of vascular associated smooth muscle cell apoptotic process	0.055385	0.284263	ENSMUSG00000057666	1
BP	GO:2000318	positive regulation of T-helper 17 type immune response	0.055385	0.284263	ENSMUSG00000049709	1
BP	GO:2000510	positive regulation of dendritic cell chemotaxis	0.055385	0.284263	ENSMUSG00000096596	1
BP	GO:0044281	small molecule metabolic process	0.056483	0.289176	ENSMUSG00000015090;ENSMUSG00000018907;ENSMUSG00000022683;ENSMUSG00000027559;ENSMUSG00000027568;ENSMUSG00000030302;ENSMUSG00000032207;ENSMUSG00000034456;ENSMUSG00000041193;ENSMUSG00000057666;ENSMUSG00000069873;ENSMUSG00000074768;ENSMUSG00000075217	13
BP	GO:0003407	neural retina development	0.05681	0.290127	ENSMUSG00000028222;ENSMUSG00000030302	2
BP	GO:0006811	ion transport	0.0585279	0.290927	ENSMUSG00000014776;ENSMUSG00000020524;ENSMUSG00000022683;ENSMUSG00000027568;ENSMUSG00000028255;ENSMUSG00000030302;ENSMUSG00000032496;ENSMUSG00000038026;ENSMUSG00000041193;ENSMUSG00000046634;ENSMUSG00000067768;ENSMUSG00000096596	12
BP	GO:0031960	response to corticosteroid	0.0588357	0.290927	ENSMUSG00000015090;ENSMUSG00000019102;ENSMUSG00000030111	3
BP	GO:0061515	myeloid cell development	0.0591081	0.290927	ENSMUSG00000022683;ENSMUSG00000032496	2
BP	GO:0070372	regulation of ERK1 and ERK2 cascade	0.0593655	0.290927	ENSMUSG00000020591;ENSMUSG00000029816;ENSMUSG00000041193;ENSMUSG00000096596	4
BP	GO:0001553	luteinization	0.0595175	0.290927	ENSMUSG00000030111	1
BP	GO:0002069	columnar/cuboidal epithelial cell maturation	0.0595175	0.290927	ENSMUSG00000031870	1
BP	GO:0007135	meiosis II	0.0595175	0.290927	ENSMUSG00000010592	1
BP	GO:0007567	parturition	0.0595175	0.290927	ENSMUSG00000034009	1
BP	GO:0014049	positive regulation of glutamate secretion	0.0595175	0.290927	ENSMUSG00000027568	1
BP	GO:0032099	negative regulation of appetite	0.0595175	0.290927	ENSMUSG00000071112	1
BP	GO:0032308	positive regulation of prostaglandin secretion	0.0595175	0.290927	ENSMUSG00000022683	1
BP	GO:0032372	negative regulation of sterol transport	0.0595175	0.290927	ENSMUSG00000022683	1
BP	GO:0032375	negative regulation of cholesterol transport	0.0595175	0.290927	ENSMUSG00000022683	1
BP	GO:0035630	bone mineralization involved in bone maturation	0.0595175	0.290927	ENSMUSG00000032496	1
BP	GO:0060180	female mating behavior	0.0595175	0.290927	ENSMUSG00000031870	1
BP	GO:0061983	meiosis II cell cycle process	0.0595175	0.290927	ENSMUSG00000010592	1
BP	GO:1900426	positive regulation of defense response to bacterium	0.0595175	0.290927	ENSMUSG00000049709	1
BP	GO:2000508	regulation of dendritic cell chemotaxis	0.0595175	0.290927	ENSMUSG00000096596	1
BP	GO:0042632	cholesterol homeostasis	0.0602692	0.292907	ENSMUSG00000022683;ENSMUSG00000032207	2
BP	GO:0048869	cellular developmental process	0.0613347	0.292907	ENSMUSG00000008813;ENSMUSG00000010592;ENSMUSG00000014776;ENSMUSG00000022501;ENSMUSG00000022683;ENSMUSG00000025876;ENSMUSG00000025977;ENSMUSG00000029707;ENSMUSG00000029816;ENSMUSG00000030093;ENSMUSG00000030111;ENSMUSG00000030302;ENSMUSG00000031870;ENSMUSG00000032496;ENSMUSG00000034009;ENSMUSG00000036109;ENSMUSG00000038015;ENSMUSG00000039057;ENSMUSG00000041165;ENSMUSG00000046167;ENSMUSG00000050089;…	27
BP	GO:0042698	ovulation cycle	0.061438	0.292907	ENSMUSG00000030111;ENSMUSG00000031870	2
BP	GO:0055092	sterol homeostasis	0.061438	0.292907	ENSMUSG00000022683;ENSMUSG00000032207	2
BP	GO:1903312	negative regulation of mRNA metabolic process	0.061438	0.292907	ENSMUSG00000010592;ENSMUSG00000025977	2
BP	GO:0002683	negative regulation of immune system process	0.0615174	0.292907	ENSMUSG00000029816;ENSMUSG00000030111;ENSMUSG00000032496;ENSMUSG00000055561;ENSMUSG00000096596	5
BP	GO:0048878	chemical homeostasis	0.0629992	0.292907	ENSMUSG00000014776;ENSMUSG00000020524;ENSMUSG00000022683;ENSMUSG00000027568;ENSMUSG00000028222;ENSMUSG00000030302;ENSMUSG00000032207;ENSMUSG00000032496;ENSMUSG00000071112;ENSMUSG00000096596	10
BP	GO:0006555	methionine metabolic process	0.0636321	0.292907	ENSMUSG00000074768	1
BP	GO:0006596	polyamine biosynthetic process	0.0636321	0.292907	ENSMUSG00000028141	1
BP	GO:0010459	negative regulation of heart rate	0.0636321	0.292907	ENSMUSG00000071112	1
BP	GO:0018119	peptidyl-cysteine S-nitrosylation	0.0636321	0.292907	ENSMUSG00000057666	1
BP	GO:0019732	antifungal humoral response	0.0636321	0.292907	ENSMUSG00000032496	1
BP	GO:0031272	regulation of pseudopodium assembly	0.0636321	0.292907	ENSMUSG00000096596	1
BP	GO:0031274	positive regulation of pseudopodium assembly	0.0636321	0.292907	ENSMUSG00000096596	1
BP	GO:0032096	negative regulation of response to food	0.0636321	0.292907	ENSMUSG00000071112	1
BP	GO:0032105	negative regulation of response to extracellular stimulus	0.0636321	0.292907	ENSMUSG00000071112	1
BP	GO:0032108	negative regulation of response to nutrient levels	0.0636321	0.292907	ENSMUSG00000071112	1
BP	GO:0033690	positive regulation of osteoblast proliferation	0.0636321	0.292907	ENSMUSG00000032496	1
BP	GO:0034392	negative regulation of smooth muscle cell apoptotic process	0.0636321	0.292907	ENSMUSG00000057666	1
BP	GO:0048103	somatic stem cell division	0.0636321	0.292907	ENSMUSG00000030093	1
BP	GO:0051121	hepoxilin metabolic process	0.0636321	0.292907	ENSMUSG00000018907	1
BP	GO:0051122	hepoxilin biosynthetic process	0.0636321	0.292907	ENSMUSG00000018907	1
BP	GO:0051280	negative regulation of release of sequestered calcium ion into cytosol	0.0636321	0.292907	ENSMUSG00000027568	1
BP	GO:0097048	dendritic cell apoptotic process	0.0636321	0.292907	ENSMUSG00000096596	1
BP	GO:1900038	negative regulation of cellular response to hypoxia	0.0636321	0.292907	ENSMUSG00000014776	1
BP	GO:2000668	regulation of dendritic cell apoptotic process	0.0636321	0.292907	ENSMUSG00000096596	1
BP	GO:0043122	regulation of I-kappaB kinase/NF-kappaB signaling	0.0652805	0.299671	ENSMUSG00000032496;ENSMUSG00000057666;ENSMUSG00000096596	3
BP	GO:0006875	cellular metal ion homeostasis	0.0656945	0.299671	ENSMUSG00000014776;ENSMUSG00000020524;ENSMUSG00000027568;ENSMUSG00000028222;ENSMUSG00000030302;ENSMUSG00000096596	6
BP	GO:0032890	regulation of organic acid transport	0.0661903	0.299671	ENSMUSG00000022683;ENSMUSG00000027568	2
BP	GO:0015849	organic acid transport	0.0663486	0.299671	ENSMUSG00000022683;ENSMUSG00000027568;ENSMUSG00000041193;ENSMUSG00000071112	4
BP	GO:0060401	cytosolic calcium ion transport	0.0667553	0.299671	ENSMUSG00000014776;ENSMUSG00000027568;ENSMUSG00000096596	3
BP	GO:0032101	regulation of response to external stimulus	0.0672234	0.299671	ENSMUSG00000022683;ENSMUSG00000030111;ENSMUSG00000032496;ENSMUSG00000049709;ENSMUSG00000055561;ENSMUSG00000056544;ENSMUSG00000071112;ENSMUSG00000096596	8
BP	GO:0042116	macrophage activation	0.0673972	0.299671	ENSMUSG00000022683;ENSMUSG00000066108	2
BP	GO:0000097	sulfur amino acid biosynthetic process	0.0677289	0.299671	ENSMUSG00000074768	1
BP	GO:0001732	formation of cytoplasmic translation initiation complex	0.0677289	0.299671	ENSMUSG00000043424	1
BP	GO:0014874	response to stimulus involved in regulation of muscle adaptation	0.0677289	0.299671	ENSMUSG00000014776	1
BP	GO:0014889	muscle atrophy	0.0677289	0.299671	ENSMUSG00000014776	1
BP	GO:0017014	protein nitrosylation	0.0677289	0.299671	ENSMUSG00000057666	1
BP	GO:0032306	regulation of prostaglandin secretion	0.0677289	0.299671	ENSMUSG00000022683	1
BP	GO:0042428	serotonin metabolic process	0.0677289	0.299671	ENSMUSG00000030302	1
BP	GO:0044406	adhesion of symbiont to host	0.0677289	0.299671	ENSMUSG00000032496	1
BP	GO:0060732	positive regulation of inositol phosphate biosynthetic process	0.0677289	0.299671	ENSMUSG00000027568	1
BP	GO:0072044	collecting duct development	0.0677289	0.299671	ENSMUSG00000028222	1
BP	GO:1902176	negative regulation of oxidative stress-induced intrinsic apoptotic signaling pathway	0.0677289	0.299671	ENSMUSG00000014776	1
BP	GO:0033993	response to lipid	0.0691159	0.305151	ENSMUSG00000015090;ENSMUSG00000019102;ENSMUSG00000027568;ENSMUSG00000030093;ENSMUSG00000030111;ENSMUSG00000031870;ENSMUSG00000032496;ENSMUSG00000056544	8
BP	GO:0045638	negative regulation of myeloid cell differentiation	0.0698328	0.307654	ENSMUSG00000032496;ENSMUSG00000096596	2
BP	GO:0051051	negative regulation of transport	0.0709919	0.30777	ENSMUSG00000014776;ENSMUSG00000022683;ENSMUSG00000027568;ENSMUSG00000028141;ENSMUSG00000071112	5
BP	GO:0097061	dendritic spine organization	0.0710614	0.30777	ENSMUSG00000030093;ENSMUSG00000067768	2
BP	GO:0006577	amino-acid betaine metabolic process	0.071808	0.30777	ENSMUSG00000074768	1
BP	GO:0006735	NADH regeneration	0.071808	0.30777	ENSMUSG00000057666	1
BP	GO:0014051	gamma-aminobutyric acid secretion	0.071808	0.30777	ENSMUSG00000027568	1
BP	GO:0021702	cerebellar Purkinje cell differentiation	0.071808	0.30777	ENSMUSG00000030302	1
BP	GO:0032048	cardiolipin metabolic process	0.071808	0.30777	ENSMUSG00000041193	1
BP	GO:0035092	sperm chromatin condensation	0.071808	0.30777	ENSMUSG00000022501	1
BP	GO:0043249	erythrocyte maturation	0.071808	0.30777	ENSMUSG00000022683	1
BP	GO:0051284	positive regulation of sequestering of calcium ion	0.071808	0.30777	ENSMUSG00000027568	1
BP	GO:0061621	canonical glycolysis	0.071808	0.30777	ENSMUSG00000057666	1
BP	GO:0061718	glucose catabolic process to pyruvate	0.071808	0.30777	ENSMUSG00000057666	1
BP	GO:0098712	L-glutamate import across plasma membrane	0.071808	0.30777	ENSMUSG00000027568	1
BP	GO:0070371	ERK1 and ERK2 cascade	0.0720002	0.307951	ENSMUSG00000020591;ENSMUSG00000029816;ENSMUSG00000041193;ENSMUSG00000096596	4
BP	GO:0046330	positive regulation of JNK cascade	0.072297	0.308578	ENSMUSG00000030093;ENSMUSG00000096596	2
BP	GO:0048545	response to steroid hormone	0.0737426	0.314095	ENSMUSG00000015090;ENSMUSG00000019102;ENSMUSG00000030111;ENSMUSG00000031870	4
BP	GO:0040011	locomotion	0.0739567	0.314354	ENSMUSG00000007907;ENSMUSG00000008813;ENSMUSG00000022683;ENSMUSG00000025876;ENSMUSG00000029707;ENSMUSG00000029816;ENSMUSG00000030093;ENSMUSG00000030302;ENSMUSG00000031870;ENSMUSG00000041165;ENSMUSG00000050089;ENSMUSG00000074435;ENSMUSG00000096596	13
BP	GO:0009063	cellular amino acid catabolic process	0.0747892	0.315943	ENSMUSG00000034456;ENSMUSG00000069873	2
BP	GO:0010660	regulation of muscle cell apoptotic process	0.0747892	0.315943	ENSMUSG00000014776;ENSMUSG00000057666	2
BP	GO:0032989	cellular component morphogenesis	0.0755524	0.315943	ENSMUSG00000022683;ENSMUSG00000025876;ENSMUSG00000030093;ENSMUSG00000039057;ENSMUSG00000053030;ENSMUSG00000067768;ENSMUSG00000079652	7
BP	GO:0001767	establishment of lymphocyte polarity	0.0758694	0.315943	ENSMUSG00000096596	1
BP	GO:0001768	establishment of T cell polarity	0.0758694	0.315943	ENSMUSG00000096596	1
BP	GO:0007614	short-term memory	0.0758694	0.315943	ENSMUSG00000028222	1
BP	GO:0010919	regulation of inositol phosphate biosynthetic process	0.0758694	0.315943	ENSMUSG00000027568	1
BP	GO:0031269	pseudopodium assembly	0.0758694	0.315943	ENSMUSG00000096596	1
BP	GO:0045837	negative regulation of membrane potential	0.0758694	0.315943	ENSMUSG00000032496	1
BP	GO:1901160	primary amino compound metabolic process	0.0758694	0.315943	ENSMUSG00000030302	1
BP	GO:2000243	positive regulation of reproductive process	0.0760456	0.316036	ENSMUSG00000010592;ENSMUSG00000022683	2
BP	GO:0043410	positive regulation of MAPK cascade	0.0782278	0.318567	ENSMUSG00000020591;ENSMUSG00000029816;ENSMUSG00000030093;ENSMUSG00000041193;ENSMUSG00000096596	5
BP	GO:0044242	cellular lipid catabolic process	0.0782957	0.318567	ENSMUSG00000022683;ENSMUSG00000032207;ENSMUSG00000041193	3
BP	GO:0048167	regulation of synaptic plasticity	0.0782957	0.318567	ENSMUSG00000020524;ENSMUSG00000028222;ENSMUSG00000030302	3
BP	GO:0010876	lipid localization	0.0792218	0.318567	ENSMUSG00000022683;ENSMUSG00000027568;ENSMUSG00000032207;ENSMUSG00000041193;ENSMUSG00000071112	5
BP	GO:0051235	maintenance of location	0.0797051	0.318567	ENSMUSG00000014776;ENSMUSG00000022683;ENSMUSG00000027568;ENSMUSG00000096596	4
BP	GO:0032370	positive regulation of lipid transport	0.079855	0.318567	ENSMUSG00000022683;ENSMUSG00000027568	2
BP	GO:0002827	positive regulation of T-helper 1 type immune response	0.0799132	0.318567	ENSMUSG00000049709	1
BP	GO:0006662	glycerol ether metabolic process	0.0799132	0.318567	ENSMUSG00000022683	1
BP	GO:0021694	cerebellar Purkinje cell layer formation	0.0799132	0.318567	ENSMUSG00000030302	1
BP	GO:0031268	pseudopodium organization	0.0799132	0.318567	ENSMUSG00000096596	1
BP	GO:0036035	osteoclast development	0.0799132	0.318567	ENSMUSG00000032496	1
BP	GO:0044539	long-chain fatty acid import into cell	0.0799132	0.318567	ENSMUSG00000071112	1
BP	GO:0046485	ether lipid metabolic process	0.0799132	0.318567	ENSMUSG00000022683	1
BP	GO:0050746	regulation of lipoprotein metabolic process	0.0799132	0.318567	ENSMUSG00000032523	1
BP	GO:0050910	detection of mechanical stimulus involved in sensory perception of sound	0.0799132	0.318567	ENSMUSG00000030302	1
BP	GO:0051481	negative regulation of cytosolic calcium ion concentration	0.0799132	0.318567	ENSMUSG00000014776	1
BP	GO:0060080	inhibitory postsynaptic potential	0.0799132	0.318567	ENSMUSG00000027568	1
BP	GO:0061620	glycolytic process through glucose-6-phosphate	0.0799132	0.318567	ENSMUSG00000057666	1
BP	GO:0071545	inositol phosphate catabolic process	0.0799132	0.318567	ENSMUSG00000027568	1
BP	GO:0072234	metanephric nephron tubule development	0.0799132	0.318567	ENSMUSG00000028222	1
BP	GO:1903214	regulation of protein targeting to mitochondrion	0.0799132	0.318567	ENSMUSG00000014776	1
BP	GO:1901575	organic substance catabolic process	0.0812524	0.323277	ENSMUSG00000010592;ENSMUSG00000019772;ENSMUSG00000022683;ENSMUSG00000024224;ENSMUSG00000025977;ENSMUSG00000027568;ENSMUSG00000028141;ENSMUSG00000032207;ENSMUSG00000034456;ENSMUSG00000041193;ENSMUSG00000057666;ENSMUSG00000069873;ENSMUSG00000072754;ENSMUSG00000074768	14
BP	GO:0010657	muscle cell apoptotic process	0.0824272	0.326685	ENSMUSG00000014776;ENSMUSG00000057666	2
BP	GO:0106027	neuron projection organization	0.0824272	0.326685	ENSMUSG00000030093;ENSMUSG00000067768	2
BP	GO:0007190	activation of adenylate cyclase activity	0.0839396	0.326998	ENSMUSG00000034009	1
BP	GO:0032310	prostaglandin secretion	0.0839396	0.326998	ENSMUSG00000022683	1
BP	GO:0035313	wound healing, spreading of epidermal cells	0.0839396	0.326998	ENSMUSG00000030093	1
BP	GO:0045836	positive regulation of meiotic nuclear division	0.0839396	0.326998	ENSMUSG00000010592	1
BP	GO:0051938	L-glutamate import	0.0839396	0.326998	ENSMUSG00000027568	1
BP	GO:0072520	seminiferous tubule development	0.0839396	0.326998	ENSMUSG00000053030	1
BP	GO:0140354	lipid import into cell	0.0839396	0.326998	ENSMUSG00000071112	1
BP	GO:1900037	regulation of cellular response to hypoxia	0.0839396	0.326998	ENSMUSG00000014776	1
BP	GO:1904889	regulation of excitatory synapse assembly	0.0839396	0.326998	ENSMUSG00000030093	1
BP	GO:0030301	cholesterol transport	0.0863329	0.335685	ENSMUSG00000022683;ENSMUSG00000032207	2
BP	GO:0001502	cartilage condensation	0.0879485	0.339395	ENSMUSG00000030093	1
BP	GO:0002407	dendritic cell chemotaxis	0.0879485	0.339395	ENSMUSG00000096596	1
BP	GO:0010804	negative regulation of tumor necrosis factor-mediated signaling pathway	0.0879485	0.339395	ENSMUSG00000014776	1
BP	GO:0060088	auditory receptor cell stereocilium organization	0.0879485	0.339395	ENSMUSG00000030302	1
BP	GO:0007163	establishment or maintenance of cell polarity	0.0881147	0.339399	ENSMUSG00000029707;ENSMUSG00000030093;ENSMUSG00000096596	3
BP	GO:0051651	maintenance of location in cell	0.0897998	0.345242	ENSMUSG00000014776;ENSMUSG00000027568;ENSMUSG00000096596	3
BP	GO:2000117	negative regulation of cysteine-type endopeptidase activity	0.0902936	0.346491	ENSMUSG00000014776;ENSMUSG00000032496	2
BP	GO:0003084	positive regulation of systemic arterial blood pressure	0.0919401	0.348253	ENSMUSG00000071112	1
BP	GO:0006595	polyamine metabolic process	0.0919401	0.348253	ENSMUSG00000028141	1
BP	GO:0032095	regulation of response to food	0.0919401	0.348253	ENSMUSG00000071112	1
BP	GO:0046068	cGMP metabolic process	0.0919401	0.348253	ENSMUSG00000030302	1
BP	GO:0061615	glycolytic process through fructose-6-phosphate	0.0919401	0.348253	ENSMUSG00000057666	1
BP	GO:0072243	metanephric nephron epithelium development	0.0919401	0.348253	ENSMUSG00000028222	1
BP	GO:0090201	negative regulation of release of cytochrome c from mitochondria	0.0919401	0.348253	ENSMUSG00000014776	1
BP	GO:0065009	regulation of molecular function	0.0938219	0.351629	ENSMUSG00000014776;ENSMUSG00000017310;ENSMUSG00000022683;ENSMUSG00000022871;ENSMUSG00000027443;ENSMUSG00000027568;ENSMUSG00000028141;ENSMUSG00000030111;ENSMUSG00000032496;ENSMUSG00000034009;ENSMUSG00000041193;ENSMUSG00000053030;ENSMUSG00000055561;ENSMUSG00000057666;ENSMUSG00000073551;ENSMUSG00000096596	16
BP	GO:0007626	locomotory behavior	0.0940719	0.351629	ENSMUSG00000027568;ENSMUSG00000028222;ENSMUSG00000030302	3
BP	GO:0045445	myoblast differentiation	0.0943072	0.351629	ENSMUSG00000014776;ENSMUSG00000036109	2
BP	GO:0002274	myeloid leukocyte activation	0.0949363	0.351629	ENSMUSG00000015090;ENSMUSG00000022683;ENSMUSG00000066108	3
BP	GO:0007249	I-kappaB kinase/NF-kappaB signaling	0.0949363	0.351629	ENSMUSG00000032496;ENSMUSG00000057666;ENSMUSG00000096596	3
BP	GO:0044282	small molecule catabolic process	0.0949619	0.351629	ENSMUSG00000027568;ENSMUSG00000034456;ENSMUSG00000057666;ENSMUSG00000069873	4
BP	GO:0003073	regulation of systemic arterial blood pressure	0.0956565	0.351629	ENSMUSG00000027568;ENSMUSG00000071112	2
BP	GO:0010522	regulation of calcium ion transport into cytosol	0.0956565	0.351629	ENSMUSG00000014776;ENSMUSG00000027568	2
BP	GO:0009067	aspartate family amino acid biosynthetic process	0.0959144	0.351629	ENSMUSG00000074768	1
BP	GO:0010842	retina layer formation	0.0959144	0.351629	ENSMUSG00000028222	1
BP	GO:0015812	gamma-aminobutyric acid transport	0.0959144	0.351629	ENSMUSG00000027568	1
BP	GO:0030449	regulation of complement activation	0.0959144	0.351629	ENSMUSG00000030111	1
BP	GO:0034143	regulation of toll-like receptor 4 signaling pathway	0.0959144	0.351629	ENSMUSG00000032496	1
BP	GO:0034383	low-density lipoprotein particle clearance	0.0959144	0.351629	ENSMUSG00000032207	1
BP	GO:0048245	eosinophil chemotaxis	0.0959144	0.351629	ENSMUSG00000096596	1
BP	GO:0050965	detection of temperature stimulus involved in sensory perception of pain	0.0959144	0.351629	ENSMUSG00000027568	1
BP	GO:0072170	metanephric tubule development	0.0959144	0.351629	ENSMUSG00000028222	1
BP	GO:1903236	regulation of leukocyte tethering or rolling	0.0959144	0.351629	ENSMUSG00000096596	1
BP	GO:0030003	cellular cation homeostasis	0.0969141	0.354121	ENSMUSG00000014776;ENSMUSG00000020524;ENSMUSG00000027568;ENSMUSG00000028222;ENSMUSG00000030302;ENSMUSG00000096596	6
BP	GO:0043279	response to alkaloid	0.0970114	0.354121	ENSMUSG00000031870;ENSMUSG00000067768	2
BP	GO:0043408	regulation of MAPK cascade	0.097879	0.354121	ENSMUSG00000020591;ENSMUSG00000026564;ENSMUSG00000029816;ENSMUSG00000030093;ENSMUSG00000041193;ENSMUSG00000096596	6
BP	GO:1901890	positive regulation of cell junction assembly	0.0983718	0.354121	ENSMUSG00000030093;ENSMUSG00000067768	2
BP	GO:0098657	import into cell	0.0993076	0.354121	ENSMUSG00000027568;ENSMUSG00000038026;ENSMUSG00000071112	3
BP	GO:0010927	cellular component assembly involved in morphogenesis	0.0997376	0.354121	ENSMUSG00000053030;ENSMUSG00000079652	2
BP	GO:0046903	secretion	0.0998675	0.354121	ENSMUSG00000015090;ENSMUSG00000022683;ENSMUSG00000027568;ENSMUSG00000030093;ENSMUSG00000030302;ENSMUSG00000041193;ENSMUSG00000067768;ENSMUSG00000071112	8
BP	GO:0002093	auditory receptor cell morphogenesis	0.0998715	0.354121	ENSMUSG00000030302	1
BP	GO:0010523	negative regulation of calcium ion transport into cytosol	0.0998715	0.354121	ENSMUSG00000027568	1
BP	GO:0010880	regulation of release of sequestered calcium ion into cytosol by sarcoplasmic reticulum	0.0998715	0.354121	ENSMUSG00000014776	1
BP	GO:0010884	positive regulation of lipid storage	0.0998715	0.354121	ENSMUSG00000022683	1
BP	GO:0018904	ether metabolic process	0.0998715	0.354121	ENSMUSG00000022683	1
BP	GO:0021692	cerebellar Purkinje cell layer morphogenesis	0.0998715	0.354121	ENSMUSG00000030302	1
BP	GO:0035988	chondrocyte proliferation	0.0998715	0.354121	ENSMUSG00000032496	1
BP	GO:0051873	killing by host of symbiont cells	0.0998715	0.354121	ENSMUSG00000057666	1
BP	GO:0060547	negative regulation of necrotic cell death	0.0998715	0.354121	ENSMUSG00000014776	1
BP	GO:0062009	secondary palate development	0.0998715	0.354121	ENSMUSG00000030093	1
BP	GO:1901317	regulation of flagellated sperm motility	0.0998715	0.354121	ENSMUSG00000008813	1
BP	GO:1903747	regulation of establishment of protein localization to mitochondrion	0.0998715	0.354121	ENSMUSG00000014776	1
BP	GO:0006812	cation transport	0.10146	0.359133	ENSMUSG00000014776;ENSMUSG00000027568;ENSMUSG00000028255;ENSMUSG00000030302;ENSMUSG00000032496;ENSMUSG00000038026;ENSMUSG00000046634;ENSMUSG00000067768;ENSMUSG00000096596	9
BP	GO:0031348	negative regulation of defense response	0.101969	0.360008	ENSMUSG00000022683;ENSMUSG00000030111;ENSMUSG00000055561	3
BP	GO:0015918	sterol transport	0.102485	0.360008	ENSMUSG00000022683;ENSMUSG00000032207	2
BP	GO:0060996	dendritic spine development	0.102485	0.360008	ENSMUSG00000030093;ENSMUSG00000067768	2
BP	GO:0006007	glucose catabolic process	0.103811	0.360008	ENSMUSG00000057666	1
BP	GO:0014048	regulation of glutamate secretion	0.103811	0.360008	ENSMUSG00000027568	1
BP	GO:0032098	regulation of appetite	0.103811	0.360008	ENSMUSG00000071112	1
BP	GO:0032528	microvillus organization	0.103811	0.360008	ENSMUSG00000046167	1
BP	GO:0043576	regulation of respiratory gaseous exchange	0.103811	0.360008	ENSMUSG00000027568	1
BP	GO:0060065	uterus development	0.103811	0.360008	ENSMUSG00000030093	1
BP	GO:1900016	negative regulation of cytokine production involved in inflammatory response	0.103811	0.360008	ENSMUSG00000022683	1
BP	GO:1901032	negative regulation of response to reactive oxygen species	0.103811	0.360008	ENSMUSG00000014776	1
BP	GO:1903206	negative regulation of hydrogen peroxide-induced cell death	0.103811	0.360008	ENSMUSG00000014776	1
BP	GO:0007586	digestion	0.105254	0.36144	ENSMUSG00000024224;ENSMUSG00000072754	2
BP	GO:0030282	bone mineralization	0.105254	0.36144	ENSMUSG00000029816;ENSMUSG00000032496	2
BP	GO:0035821	modulation of process of other organism	0.105254	0.36144	ENSMUSG00000032496;ENSMUSG00000056544	2
BP	GO:0044070	regulation of anion transport	0.105254	0.36144	ENSMUSG00000022683;ENSMUSG00000027568	2
BP	GO:0071346	cellular response to interferon-gamma	0.105254	0.36144	ENSMUSG00000057666;ENSMUSG00000096596	2
BP	GO:0006873	cellular ion homeostasis	0.105281	0.36144	ENSMUSG00000014776;ENSMUSG00000020524;ENSMUSG00000027568;ENSMUSG00000028222;ENSMUSG00000030302;ENSMUSG00000096596	6
BP	GO:0051702	biological process involved in interaction with symbiont	0.106646	0.363183	ENSMUSG00000032496;ENSMUSG00000057666	2
BP	GO:0010955	negative regulation of protein processing	0.107734	0.363183	ENSMUSG00000014776	1
BP	GO:0033630	positive regulation of cell adhesion mediated by integrin	0.107734	0.363183	ENSMUSG00000096596	1
BP	GO:0035813	regulation of renal sodium excretion	0.107734	0.363183	ENSMUSG00000071112	1
BP	GO:0043931	ossification involved in bone maturation	0.107734	0.363183	ENSMUSG00000032496	1
BP	GO:0045838	positive regulation of membrane potential	0.107734	0.363183	ENSMUSG00000020524	1
BP	GO:0051883	killing of cells in other organism involved in symbiotic interaction	0.107734	0.363183	ENSMUSG00000057666	1
BP	GO:0060444	branching involved in mammary gland duct morphogenesis	0.107734	0.363183	ENSMUSG00000031870	1
BP	GO:0099509	regulation of presynaptic cytosolic calcium ion concentration	0.107734	0.363183	ENSMUSG00000028222	1
BP	GO:1902175	regulation of oxidative stress-induced intrinsic apoptotic signaling pathway	0.107734	0.363183	ENSMUSG00000014776	1
BP	GO:1903318	negative regulation of protein maturation	0.107734	0.363183	ENSMUSG00000014776	1
BP	GO:1905954	positive regulation of lipid localization	0.109445	0.367304	ENSMUSG00000022683;ENSMUSG00000027568	2
BP	GO:0001919	regulation of receptor recycling	0.11164	0.367304	ENSMUSG00000020524	1
BP	GO:0002070	epithelial cell maturation	0.11164	0.367304	ENSMUSG00000031870	1
BP	GO:0006376	mRNA splice site selection	0.11164	0.367304	ENSMUSG00000014776	1
BP	GO:0014808	release of sequestered calcium ion into cytosol by sarcoplasmic reticulum	0.11164	0.367304	ENSMUSG00000014776	1
BP	GO:0035235	ionotropic glutamate receptor signaling pathway	0.11164	0.367304	ENSMUSG00000020524	1
BP	GO:0042219	cellular modified amino acid catabolic process	0.11164	0.367304	ENSMUSG00000074768	1
BP	GO:0042759	long-chain fatty acid biosynthetic process	0.11164	0.367304	ENSMUSG00000018907	1
BP	GO:0045187	regulation of circadian sleep/wake cycle, sleep	0.11164	0.367304	ENSMUSG00000015090	1
BP	GO:0045822	negative regulation of heart contraction	0.11164	0.367304	ENSMUSG00000071112	1
BP	GO:0050961	detection of temperature stimulus involved in sensory perception	0.11164	0.367304	ENSMUSG00000027568	1
BP	GO:0070977	bone maturation	0.11164	0.367304	ENSMUSG00000032496	1
BP	GO:0072677	eosinophil migration	0.11164	0.367304	ENSMUSG00000096596	1
BP	GO:0097164	ammonium ion metabolic process	0.11164	0.367304	ENSMUSG00000030302	1
BP	GO:2000316	regulation of T-helper 17 type immune response	0.11164	0.367304	ENSMUSG00000049709	1
BP	GO:0008585	female gonad development	0.112263	0.368761	ENSMUSG00000030111;ENSMUSG00000031870	2
BP	GO:0009582	detection of abiotic stimulus	0.113679	0.371176	ENSMUSG00000027568;ENSMUSG00000030302	2
BP	GO:0099175	regulation of postsynapse organization	0.113679	0.371176	ENSMUSG00000030093;ENSMUSG00000067768	2
BP	GO:0009581	detection of external stimulus	0.1151	0.371176	ENSMUSG00000027568;ENSMUSG00000030302	2
BP	GO:0032874	positive regulation of stress-activated MAPK cascade	0.1151	0.371176	ENSMUSG00000030093;ENSMUSG00000096596	2
BP	GO:0007289	spermatid nucleus differentiation	0.115529	0.371176	ENSMUSG00000022501	1
BP	GO:0030728	ovulation	0.115529	0.371176	ENSMUSG00000031870	1
BP	GO:0031365	N-terminal protein amino acid modification	0.115529	0.371176	ENSMUSG00000032523	1
BP	GO:0031954	positive regulation of protein autophosphorylation	0.115529	0.371176	ENSMUSG00000029816	1
BP	GO:0035812	renal sodium excretion	0.115529	0.371176	ENSMUSG00000071112	1
BP	GO:0036336	dendritic cell migration	0.115529	0.371176	ENSMUSG00000096596	1
BP	GO:0042430	indole-containing compound metabolic process	0.115529	0.371176	ENSMUSG00000030302	1
BP	GO:0046174	polyol catabolic process	0.115529	0.371176	ENSMUSG00000027568	1
BP	GO:0072207	metanephric epithelium development	0.115529	0.371176	ENSMUSG00000028222	1
BP	GO:1903514	release of sequestered calcium ion into cytosol by endoplasmic reticulum	0.115529	0.371176	ENSMUSG00000014776	1
BP	GO:0002698	negative regulation of immune effector process	0.116526	0.373793	ENSMUSG00000030111;ENSMUSG00000055561	2
BP	GO:0046545	development of primary female sexual characteristics	0.117956	0.376545	ENSMUSG00000030111;ENSMUSG00000031870	2
BP	GO:0070304	positive regulation of stress-activated protein kinase signaling cascade	0.117956	0.376545	ENSMUSG00000030093;ENSMUSG00000096596	2
BP	GO:0006997	nucleus organization	0.11939	0.376545	ENSMUSG00000022501;ENSMUSG00000038015	2
BP	GO:0003085	negative regulation of systemic arterial blood pressure	0.119401	0.376545	ENSMUSG00000027568	1
BP	GO:0015813	L-glutamate transmembrane transport	0.119401	0.376545	ENSMUSG00000027568	1
BP	GO:0033688	regulation of osteoblast proliferation	0.119401	0.376545	ENSMUSG00000032496	1
BP	GO:0045662	negative regulation of myoblast differentiation	0.119401	0.376545	ENSMUSG00000036109	1
BP	GO:0051446	positive regulation of meiotic cell cycle	0.119401	0.376545	ENSMUSG00000010592	1
BP	GO:0051560	mitochondrial calcium ion homeostasis	0.119401	0.376545	ENSMUSG00000014776	1
BP	GO:0061003	positive regulation of dendritic spine morphogenesis	0.119401	0.376545	ENSMUSG00000067768	1
BP	GO:1903523	negative regulation of blood circulation	0.119401	0.376545	ENSMUSG00000071112	1
BP	GO:0009725	response to hormone	0.119991	0.377824	ENSMUSG00000015090;ENSMUSG00000019102;ENSMUSG00000030093;ENSMUSG00000030111;ENSMUSG00000031870;ENSMUSG00000034009;ENSMUSG00000096596	7
BP	GO:0006520	cellular amino acid metabolic process	0.12042	0.378594	ENSMUSG00000034456;ENSMUSG00000069873;ENSMUSG00000074768	3
BP	GO:0051963	regulation of synapse assembly	0.120829	0.379301	ENSMUSG00000030093;ENSMUSG00000067768	2
BP	GO:0098660	inorganic ion transmembrane transport	0.121928	0.379949	ENSMUSG00000014776;ENSMUSG00000027568;ENSMUSG00000028255;ENSMUSG00000030302;ENSMUSG00000038026;ENSMUSG00000046634;ENSMUSG00000096596	7
BP	GO:0002438	acute inflammatory response to antigenic stimulus	0.123257	0.379949	ENSMUSG00000030111	1
BP	GO:0034123	positive regulation of toll-like receptor signaling pathway	0.123257	0.379949	ENSMUSG00000032496	1
BP	GO:0034390	smooth muscle cell apoptotic process	0.123257	0.379949	ENSMUSG00000057666	1
BP	GO:0034391	regulation of smooth muscle cell apoptotic process	0.123257	0.379949	ENSMUSG00000057666	1
BP	GO:0044062	regulation of excretion	0.123257	0.379949	ENSMUSG00000071112	1
BP	GO:0048799	animal organ maturation	0.123257	0.379949	ENSMUSG00000032496	1
BP	GO:0051957	positive regulation of amino acid transport	0.123257	0.379949	ENSMUSG00000027568	1
BP	GO:0060117	auditory receptor cell development	0.123257	0.379949	ENSMUSG00000030302	1
BP	GO:1902042	negative regulation of extrinsic apoptotic signaling pathway via death domain receptors	0.123257	0.379949	ENSMUSG00000014776	1
BP	GO:1902883	negative regulation of response to oxidative stress	0.123257	0.379949	ENSMUSG00000014776	1
BP	GO:1902932	positive regulation of alcohol biosynthetic process	0.123257	0.379949	ENSMUSG00000027568	1
BP	GO:0001818	negative regulation of cytokine production	0.126182	0.385987	ENSMUSG00000022683;ENSMUSG00000029816;ENSMUSG00000032496	3
BP	GO:0008406	gonad development	0.126182	0.385987	ENSMUSG00000030111;ENSMUSG00000031870;ENSMUSG00000053030	3
BP	GO:0045727	positive regulation of translation	0.126628	0.385987	ENSMUSG00000010592;ENSMUSG00000025977	2
BP	GO:0002825	regulation of T-helper 1 type immune response	0.127096	0.385987	ENSMUSG00000049709	1
BP	GO:0003338	metanephros morphogenesis	0.127096	0.385987	ENSMUSG00000028222	1
BP	GO:0015740	C4-dicarboxylate transport	0.127096	0.385987	ENSMUSG00000027568	1
BP	GO:0019433	triglyceride catabolic process	0.127096	0.385987	ENSMUSG00000032207	1
BP	GO:0042749	regulation of circadian sleep/wake cycle	0.127096	0.385987	ENSMUSG00000015090	1
BP	GO:0050802	circadian sleep/wake cycle, sleep	0.127096	0.385987	ENSMUSG00000015090	1
BP	GO:0090023	positive regulation of neutrophil chemotaxis	0.127096	0.385987	ENSMUSG00000096596	1
BP	GO:0034763	negative regulation of transmembrane transport	0.128088	0.387854	ENSMUSG00000027568;ENSMUSG00000028141	2
BP	GO:0099565	chemical synaptic transmission, postsynaptic	0.128088	0.387854	ENSMUSG00000027568;ENSMUSG00000030093	2
BP	GO:0060548	negative regulation of cell death	0.129386	0.388823	ENSMUSG00000014776;ENSMUSG00000027568;ENSMUSG00000029816;ENSMUSG00000030093;ENSMUSG00000031870;ENSMUSG00000032496;ENSMUSG00000057666;ENSMUSG00000096596	8
BP	GO:0032273	positive regulation of protein polymerization	0.129552	0.388823	ENSMUSG00000008813;ENSMUSG00000096596	2
BP	GO:1903038	negative regulation of leukocyte cell-cell adhesion	0.129552	0.388823	ENSMUSG00000029816;ENSMUSG00000096596	2
BP	GO:0051924	regulation of calcium ion transport	0.130079	0.388823	ENSMUSG00000014776;ENSMUSG00000027568;ENSMUSG00000030302	3
BP	GO:0014047	glutamate secretion	0.130918	0.388823	ENSMUSG00000027568	1
BP	GO:0015012	heparan sulfate proteoglycan biosynthetic process	0.130918	0.388823	ENSMUSG00000032207	1
BP	GO:0015732	prostaglandin transport	0.130918	0.388823	ENSMUSG00000022683	1
BP	GO:0016048	detection of temperature stimulus	0.130918	0.388823	ENSMUSG00000027568	1
BP	GO:0031069	hair follicle morphogenesis	0.130918	0.388823	ENSMUSG00000022683	1
BP	GO:0032104	regulation of response to extracellular stimulus	0.130918	0.388823	ENSMUSG00000071112	1
BP	GO:0032107	regulation of response to nutrient levels	0.130918	0.388823	ENSMUSG00000071112	1
BP	GO:0032958	inositol phosphate biosynthetic process	0.130918	0.388823	ENSMUSG00000027568	1
BP	GO:0043651	linoleic acid metabolic process	0.130918	0.388823	ENSMUSG00000018907	1
BP	GO:0045137	development of primary sexual characteristics	0.13106	0.388823	ENSMUSG00000030111;ENSMUSG00000031870;ENSMUSG00000053030	3
BP	GO:0006650	glycerophospholipid metabolic process	0.133029	0.393437	ENSMUSG00000022683;ENSMUSG00000032207;ENSMUSG00000041193	3
BP	GO:0000096	sulfur amino acid metabolic process	0.134723	0.393437	ENSMUSG00000074768	1
BP	GO:0000387	spliceosomal snRNP assembly	0.134723	0.393437	ENSMUSG00000090553	1
BP	GO:0007617	mating behavior	0.134723	0.393437	ENSMUSG00000031870	1
BP	GO:0018345	protein palmitoylation	0.134723	0.393437	ENSMUSG00000032523	1
BP	GO:0021846	cell proliferation in forebrain	0.134723	0.393437	ENSMUSG00000030093	1
BP	GO:0032369	negative regulation of lipid transport	0.134723	0.393437	ENSMUSG00000022683	1
BP	GO:0035115	embryonic forelimb morphogenesis	0.134723	0.393437	ENSMUSG00000030093	1
BP	GO:0035116	embryonic hindlimb morphogenesis	0.134723	0.393437	ENSMUSG00000030093	1
BP	GO:0044793	negative regulation by host of viral process	0.134723	0.393437	ENSMUSG00000032496	1
BP	GO:0071624	positive regulation of granulocyte chemotaxis	0.134723	0.393437	ENSMUSG00000096596	1
BP	GO:0051928	positive regulation of calcium ion transport	0.135448	0.394992	ENSMUSG00000027568;ENSMUSG00000030302	2
BP	GO:0019233	sensory perception of pain	0.136931	0.397158	ENSMUSG00000027568;ENSMUSG00000071112	2
BP	GO:0046328	regulation of JNK cascade	0.136931	0.397158	ENSMUSG00000030093;ENSMUSG00000096596	2
BP	GO:0043488	regulation of mRNA stability	0.138418	0.397158	ENSMUSG00000010592;ENSMUSG00000025977	2
BP	GO:0006536	glutamate metabolic process	0.138512	0.397158	ENSMUSG00000034456	1
BP	GO:0006691	leukotriene metabolic process	0.138512	0.397158	ENSMUSG00000041193	1
BP	GO:0022410	circadian sleep/wake cycle process	0.138512	0.397158	ENSMUSG00000015090	1
BP	GO:0033687	osteoblast proliferation	0.138512	0.397158	ENSMUSG00000032496	1
BP	GO:0043552	positive regulation of phosphatidylinositol 3-kinase activity	0.138512	0.397158	ENSMUSG00000096596	1
BP	GO:0045987	positive regulation of smooth muscle contraction	0.138512	0.397158	ENSMUSG00000071112	1
BP	GO:0060295	regulation of cilium movement involved in cell motility	0.138512	0.397158	ENSMUSG00000008813	1
BP	GO:0070296	sarcoplasmic reticulum calcium ion transport	0.138512	0.397158	ENSMUSG00000014776	1
BP	GO:1902019	regulation of cilium-dependent cell motility	0.138512	0.397158	ENSMUSG00000008813	1
BP	GO:0007189	adenylate cyclase-activating G protein-coupled receptor signaling pathway	0.139908	0.399488	ENSMUSG00000019772;ENSMUSG00000034009	2
BP	GO:0046660	female sex differentiation	0.139908	0.399488	ENSMUSG00000030111;ENSMUSG00000031870	2
BP	GO:0051092	positive regulation of NF-kappaB transcription factor activity	0.139908	0.399488	ENSMUSG00000027568;ENSMUSG00000032496	2
BP	GO:0000165	MAPK cascade	0.141179	0.401251	ENSMUSG00000020591;ENSMUSG00000026564;ENSMUSG00000029816;ENSMUSG00000030093;ENSMUSG00000041193;ENSMUSG00000096596	6
BP	GO:0001508	action potential	0.141403	0.401251	ENSMUSG00000020524;ENSMUSG00000027568	2
BP	GO:0071456	cellular response to hypoxia	0.141403	0.401251	ENSMUSG00000014776;ENSMUSG00000028255	2
BP	GO:0002068	glandular epithelial cell development	0.142285	0.401251	ENSMUSG00000031870	1
BP	GO:0019320	hexose catabolic process	0.142285	0.401251	ENSMUSG00000057666	1
BP	GO:0019674	NAD metabolic process	0.142285	0.401251	ENSMUSG00000057666	1
BP	GO:0050951	sensory perception of temperature stimulus	0.142285	0.401251	ENSMUSG00000027568	1
BP	GO:0060603	mammary gland duct morphogenesis	0.142285	0.401251	ENSMUSG00000031870	1
BP	GO:1903205	regulation of hydrogen peroxide-induced cell death	0.142285	0.401251	ENSMUSG00000014776	1
BP	GO:1903311	regulation of mRNA metabolic process	0.143032	0.402804	ENSMUSG00000010592;ENSMUSG00000025977;ENSMUSG00000036109	3
BP	GO:0048667	cell morphogenesis involved in neuron differentiation	0.143921	0.404754	ENSMUSG00000022683;ENSMUSG00000025876;ENSMUSG00000030093;ENSMUSG00000030302;ENSMUSG00000067768	5
BP	GO:0043066	negative regulation of apoptotic process	0.145357	0.406263	ENSMUSG00000014776;ENSMUSG00000027568;ENSMUSG00000030093;ENSMUSG00000031870;ENSMUSG00000032496;ENSMUSG00000057666;ENSMUSG00000096596	7
BP	GO:0034381	plasma lipoprotein particle clearance	0.146041	0.406263	ENSMUSG00000032207	1
BP	GO:0040020	regulation of meiotic nuclear division	0.146041	0.406263	ENSMUSG00000010592	1
BP	GO:0048730	epidermis morphogenesis	0.146041	0.406263	ENSMUSG00000022683	1
BP	GO:0051491	positive regulation of filopodium assembly	0.146041	0.406263	ENSMUSG00000096596	1
BP	GO:0060071	Wnt signaling pathway, planar cell polarity pathway	0.146041	0.406263	ENSMUSG00000030093	1
BP	GO:0060292	long-term synaptic depression	0.146041	0.406263	ENSMUSG00000020524	1
BP	GO:1904994	regulation of leukocyte adhesion to vascular endothelial cell	0.146041	0.406263	ENSMUSG00000096596	1
BP	GO:0007162	negative regulation of cell adhesion	0.147102	0.408661	ENSMUSG00000029816;ENSMUSG00000056544;ENSMUSG00000096596	3
BP	GO:2000045	regulation of G1/S transition of mitotic cell cycle	0.147413	0.408972	ENSMUSG00000029816;ENSMUSG00000039057	2
BP	GO:0007605	sensory perception of sound	0.148924	0.411097	ENSMUSG00000030302;ENSMUSG00000037705	2
BP	GO:0034341	response to interferon-gamma	0.148924	0.411097	ENSMUSG00000057666;ENSMUSG00000096596	2
BP	GO:1902533	positive regulation of intracellular signal transduction	0.149103	0.411097	ENSMUSG00000020591;ENSMUSG00000029816;ENSMUSG00000030093;ENSMUSG00000032496;ENSMUSG00000041193;ENSMUSG00000057666;ENSMUSG00000096596	7
BP	GO:0001556	oocyte maturation	0.149781	0.411097	ENSMUSG00000010592	1
BP	GO:0010667	negative regulation of cardiac muscle cell apoptotic process	0.149781	0.411097	ENSMUSG00000014776	1
BP	GO:0044319	wound healing, spreading of cells	0.149781	0.411097	ENSMUSG00000030093	1
BP	GO:0062149	detection of stimulus involved in sensory perception of pain	0.149781	0.411097	ENSMUSG00000027568	1
BP	GO:0090505	epiboly involved in wound healing	0.149781	0.411097	ENSMUSG00000030093	1
BP	GO:0015850	organic hydroxy compound transport	0.152243	0.415212	ENSMUSG00000022683;ENSMUSG00000032207;ENSMUSG00000067768	3
BP	GO:0034220	ion transmembrane transport	0.152852	0.415212	ENSMUSG00000014776;ENSMUSG00000020524;ENSMUSG00000027568;ENSMUSG00000028255;ENSMUSG00000030302;ENSMUSG00000038026;ENSMUSG00000046634;ENSMUSG00000096596	8
BP	GO:0036294	cellular response to decreased oxygen levels	0.153476	0.415212	ENSMUSG00000014776;ENSMUSG00000028255	2
BP	GO:0021680	cerebellar Purkinje cell layer development	0.153505	0.415212	ENSMUSG00000030302	1
BP	GO:0043094	cellular metabolic compound salvage	0.153505	0.415212	ENSMUSG00000074768	1
BP	GO:0050901	leukocyte tethering or rolling	0.153505	0.415212	ENSMUSG00000096596	1
BP	GO:0055090	acylglycerol homeostasis	0.153505	0.415212	ENSMUSG00000032207	1
BP	GO:0070328	triglyceride homeostasis	0.153505	0.415212	ENSMUSG00000032207	1
BP	GO:0090218	positive regulation of lipid kinase activity	0.153505	0.415212	ENSMUSG00000096596	1
BP	GO:0090504	epiboly	0.153505	0.415212	ENSMUSG00000030093	1
BP	GO:1904861	excitatory synapse assembly	0.153505	0.415212	ENSMUSG00000030093	1
BP	GO:0000375	RNA splicing, via transesterification reactions	0.154316	0.415762	ENSMUSG00000014776;ENSMUSG00000036109;ENSMUSG00000090553	3
BP	GO:0000377	RNA splicing, via transesterification reactions with bulged adenosine as nucleophile	0.154316	0.415762	ENSMUSG00000014776;ENSMUSG00000036109;ENSMUSG00000090553	3
BP	GO:0000398	mRNA splicing, via spliceosome	0.154316	0.415762	ENSMUSG00000014776;ENSMUSG00000036109;ENSMUSG00000090553	3
BP	GO:0097305	response to alcohol	0.155356	0.418014	ENSMUSG00000027559;ENSMUSG00000030111;ENSMUSG00000096596	3
BP	GO:0000578	embryonic axis specification	0.157213	0.418622	ENSMUSG00000030093	1
BP	GO:0001709	cell fate determination	0.157213	0.418622	ENSMUSG00000030093	1
BP	GO:0002183	cytoplasmic translational initiation	0.157213	0.418622	ENSMUSG00000043424	1
BP	GO:0017145	stem cell division	0.157213	0.418622	ENSMUSG00000030093	1
BP	GO:0036474	cell death in response to hydrogen peroxide	0.157213	0.418622	ENSMUSG00000014776	1
BP	GO:0046365	monosaccharide catabolic process	0.157213	0.418622	ENSMUSG00000057666	1
BP	GO:0090022	regulation of neutrophil chemotaxis	0.157213	0.418622	ENSMUSG00000096596	1
BP	GO:2000463	positive regulation of excitatory postsynaptic potential	0.157213	0.418622	ENSMUSG00000030093	1
BP	GO:0030010	establishment of cell polarity	0.158055	0.419775	ENSMUSG00000030093;ENSMUSG00000096596	2
BP	GO:0032368	regulation of lipid transport	0.158055	0.419775	ENSMUSG00000022683;ENSMUSG00000027568	2
BP	GO:0043069	negative regulation of programmed cell death	0.158392	0.420128	ENSMUSG00000014776;ENSMUSG00000027568;ENSMUSG00000030093;ENSMUSG00000031870;ENSMUSG00000032496;ENSMUSG00000057666;ENSMUSG00000096596	7
BP	GO:0007613	memory	0.159587	0.422751	ENSMUSG00000020524;ENSMUSG00000028222	2
BP	GO:0010664	negative regulation of striated muscle cell apoptotic process	0.160904	0.424597	ENSMUSG00000014776	1
BP	GO:0042745	circadian sleep/wake cycle	0.160904	0.424597	ENSMUSG00000015090	1
BP	GO:1905606	regulation of presynapse assembly	0.160904	0.424597	ENSMUSG00000030093	1
BP	GO:0043487	regulation of RNA stability	0.161122	0.424625	ENSMUSG00000010592;ENSMUSG00000025977	2
BP	GO:0098662	inorganic cation transmembrane transport	0.161659	0.425496	ENSMUSG00000014776;ENSMUSG00000027568;ENSMUSG00000030302;ENSMUSG00000038026;ENSMUSG00000046634;ENSMUSG00000096596	6
BP	GO:0006323	DNA packaging	0.1642	0.427699	ENSMUSG00000022501;ENSMUSG00000038015	2
BP	GO:0007143	female meiotic nuclear division	0.16458	0.427699	ENSMUSG00000010592	1
BP	GO:0010803	regulation of tumor necrosis factor-mediated signaling pathway	0.16458	0.427699	ENSMUSG00000014776	1
BP	GO:0030201	heparan sulfate proteoglycan metabolic process	0.16458	0.427699	ENSMUSG00000032207	1
BP	GO:0035137	hindlimb morphogenesis	0.16458	0.427699	ENSMUSG00000030093	1
BP	GO:0060122	inner ear receptor cell stereocilium organization	0.16458	0.427699	ENSMUSG00000030302	1
BP	GO:0090175	regulation of establishment of planar polarity	0.16458	0.427699	ENSMUSG00000030093	1
BP	GO:0098801	regulation of renal system process	0.16458	0.427699	ENSMUSG00000071112	1
BP	GO:0120316	sperm flagellum assembly	0.16458	0.427699	ENSMUSG00000050089	1
BP	GO:1902624	positive regulation of neutrophil migration	0.16458	0.427699	ENSMUSG00000096596	1
BP	GO:0120036	plasma membrane bounded cell projection organization	0.166579	0.431745	ENSMUSG00000020990;ENSMUSG00000022683;ENSMUSG00000025876;ENSMUSG00000030093;ENSMUSG00000030302;ENSMUSG00000039057;ENSMUSG00000046167;ENSMUSG00000050089;ENSMUSG00000067768;ENSMUSG00000096596	10
BP	GO:0007611	learning or memory	0.168002	0.431745	ENSMUSG00000020524;ENSMUSG00000027568;ENSMUSG00000028222	3
BP	GO:0006730	one-carbon metabolic process	0.16824	0.431745	ENSMUSG00000027559	1
BP	GO:0030431	sleep	0.16824	0.431745	ENSMUSG00000015090	1
BP	GO:0035136	forelimb morphogenesis	0.16824	0.431745	ENSMUSG00000030093	1
BP	GO:0045671	negative regulation of osteoclast differentiation	0.16824	0.431745	ENSMUSG00000032496	1
BP	GO:0046461	neutral lipid catabolic process	0.16824	0.431745	ENSMUSG00000032207	1
BP	GO:0046464	acylglycerol catabolic process	0.16824	0.431745	ENSMUSG00000032207	1
BP	GO:0072538	T-helper 17 type immune response	0.16824	0.431745	ENSMUSG00000049709	1
BP	GO:1901031	regulation of response to reactive oxygen species	0.16824	0.431745	ENSMUSG00000014776	1
BP	GO:0034250	positive regulation of cellular amide metabolic process	0.168837	0.432197	ENSMUSG00000010592;ENSMUSG00000025977	2
BP	GO:0061013	regulation of mRNA catabolic process	0.168837	0.432197	ENSMUSG00000010592;ENSMUSG00000025977	2
BP	GO:0055088	lipid homeostasis	0.170388	0.433122	ENSMUSG00000022683;ENSMUSG00000032207	2
BP	GO:0008631	intrinsic apoptotic signaling pathway in response to oxidative stress	0.171883	0.433122	ENSMUSG00000014776	1
BP	GO:0009066	aspartate family amino acid metabolic process	0.171883	0.433122	ENSMUSG00000074768	1
BP	GO:0009309	amine biosynthetic process	0.171883	0.433122	ENSMUSG00000028141	1
BP	GO:0010874	regulation of cholesterol efflux	0.171883	0.433122	ENSMUSG00000022683	1
BP	GO:0010939	regulation of necrotic cell death	0.171883	0.433122	ENSMUSG00000014776	1
BP	GO:0014046	dopamine secretion	0.171883	0.433122	ENSMUSG00000067768	1
BP	GO:0042401	cellular biogenic amine biosynthetic process	0.171883	0.433122	ENSMUSG00000028141	1
BP	GO:0048821	erythrocyte development	0.171883	0.433122	ENSMUSG00000022683	1
BP	GO:0098751	bone cell development	0.171883	0.433122	ENSMUSG00000032496	1
BP	GO:0099174	regulation of presynapse organization	0.171883	0.433122	ENSMUSG00000030093	1
BP	GO:0007254	JNK cascade	0.171941	0.433122	ENSMUSG00000030093;ENSMUSG00000096596	2
BP	GO:1901991	negative regulation of mitotic cell cycle phase transition	0.171941	0.433122	ENSMUSG00000029816;ENSMUSG00000039057	2
BP	GO:0007292	female gamete generation	0.173496	0.436505	ENSMUSG00000010592;ENSMUSG00000031870	2
BP	GO:0000245	spliceosomal complex assembly	0.175512	0.43783	ENSMUSG00000014776	1
BP	GO:0006734	NADH metabolic process	0.175512	0.43783	ENSMUSG00000057666	1
BP	GO:0030501	positive regulation of bone mineralization	0.175512	0.43783	ENSMUSG00000032496	1
BP	GO:0051281	positive regulation of release of sequestered calcium ion into cytosol	0.175512	0.43783	ENSMUSG00000027568	1
BP	GO:0062208	positive regulation of pattern recognition receptor signaling pathway	0.175512	0.43783	ENSMUSG00000032496	1
BP	GO:1902108	regulation of mitochondrial membrane permeability involved in apoptotic process	0.175512	0.43783	ENSMUSG00000014776	1
BP	GO:0043270	positive regulation of ion transport	0.175516	0.43783	ENSMUSG00000022683;ENSMUSG00000027568;ENSMUSG00000030302	3
BP	GO:0046942	carboxylic acid transport	0.176597	0.439992	ENSMUSG00000022683;ENSMUSG00000027568;ENSMUSG00000041193	3
BP	GO:0001666	response to hypoxia	0.17768	0.442154	ENSMUSG00000014776;ENSMUSG00000019102;ENSMUSG00000028255	3
BP	GO:0060041	retina development in camera-type eye	0.178177	0.442854	ENSMUSG00000028222;ENSMUSG00000030302	2
BP	GO:0003352	regulation of cilium movement	0.179124	0.443062	ENSMUSG00000008813	1
BP	GO:0043462	regulation of ATPase activity	0.179124	0.443062	ENSMUSG00000032496	1
BP	GO:0043551	regulation of phosphatidylinositol 3-kinase activity	0.179124	0.443062	ENSMUSG00000096596	1
BP	GO:1990573	potassium ion import across plasma membrane	0.179124	0.443062	ENSMUSG00000038026	1
BP	GO:0007548	sex differentiation	0.179852	0.443891	ENSMUSG00000030111;ENSMUSG00000031870;ENSMUSG00000053030	3
BP	GO:0008610	lipid biosynthetic process	0.179892	0.443891	ENSMUSG00000015090;ENSMUSG00000018907;ENSMUSG00000022683;ENSMUSG00000032207;ENSMUSG00000075217	5
BP	GO:0006508	proteolysis	0.181041	0.44578	ENSMUSG00000014776;ENSMUSG00000017310;ENSMUSG00000022871;ENSMUSG00000027443;ENSMUSG00000028255;ENSMUSG00000030111;ENSMUSG00000032496;ENSMUSG00000053030;ENSMUSG00000055561;ENSMUSG00000057666;ENSMUSG00000073551	11
BP	GO:0010605	negative regulation of macromolecule metabolic process	0.181293	0.44578	ENSMUSG00000010592;ENSMUSG00000014776;ENSMUSG00000017310;ENSMUSG00000022683;ENSMUSG00000022871;ENSMUSG00000025977;ENSMUSG00000027443;ENSMUSG00000029816;ENSMUSG00000030111;ENSMUSG00000031870;ENSMUSG00000032496;ENSMUSG00000032523;ENSMUSG00000053030;ENSMUSG00000055561;ENSMUSG00000057666;ENSMUSG00000073551	16
BP	GO:0071453	cellular response to oxygen levels	0.181309	0.44578	ENSMUSG00000014776;ENSMUSG00000028255	2
BP	GO:0002691	regulation of cellular extravasation	0.182721	0.446578	ENSMUSG00000096596	1
BP	GO:0002701	negative regulation of production of molecular mediator of immune response	0.182721	0.446578	ENSMUSG00000055561	1
BP	GO:0009187	cyclic nucleotide metabolic process	0.182721	0.446578	ENSMUSG00000030302	1
BP	GO:0019098	reproductive behavior	0.182721	0.446578	ENSMUSG00000031870	1
BP	GO:0034142	toll-like receptor 4 signaling pathway	0.182721	0.446578	ENSMUSG00000032496	1
BP	GO:0030030	cell projection organization	0.183297	0.447454	ENSMUSG00000020990;ENSMUSG00000022683;ENSMUSG00000025876;ENSMUSG00000030093;ENSMUSG00000030302;ENSMUSG00000039057;ENSMUSG00000046167;ENSMUSG00000050089;ENSMUSG00000067768;ENSMUSG00000096596	10
BP	GO:0048812	neuron projection morphogenesis	0.184335	0.449197	ENSMUSG00000022683;ENSMUSG00000025876;ENSMUSG00000030093;ENSMUSG00000039057;ENSMUSG00000067768	5
BP	GO:0009755	hormone-mediated signaling pathway	0.184449	0.449197	ENSMUSG00000031870;ENSMUSG00000034009	2
BP	GO:0032640	tumor necrosis factor production	0.186022	0.450503	ENSMUSG00000029816;ENSMUSG00000032496	2
BP	GO:0032680	regulation of tumor necrosis factor production	0.186022	0.450503	ENSMUSG00000029816;ENSMUSG00000032496	2
BP	GO:0048813	dendrite morphogenesis	0.186022	0.450503	ENSMUSG00000030093;ENSMUSG00000067768	2
BP	GO:1903169	regulation of calcium ion transmembrane transport	0.186022	0.450503	ENSMUSG00000014776;ENSMUSG00000027568	2
BP	GO:0031952	regulation of protein autophosphorylation	0.186302	0.450503	ENSMUSG00000029816	1
BP	GO:0042088	T-helper 1 type immune response	0.186302	0.450503	ENSMUSG00000049709	1
BP	GO:0036293	response to decreased oxygen levels	0.189715	0.456972	ENSMUSG00000014776;ENSMUSG00000019102;ENSMUSG00000028255	3
BP	GO:0050974	detection of mechanical stimulus involved in sensory perception	0.189867	0.456972	ENSMUSG00000030302	1
BP	GO:0090317	negative regulation of intracellular protein transport	0.189867	0.456972	ENSMUSG00000014776	1
BP	GO:1902041	regulation of extrinsic apoptotic signaling pathway via death domain receptors	0.189867	0.456972	ENSMUSG00000014776	1
BP	GO:0071706	tumor necrosis factor superfamily cytokine production	0.190752	0.457493	ENSMUSG00000029816;ENSMUSG00000032496	2
BP	GO:1902806	regulation of cell cycle G1/S phase transition	0.190752	0.457493	ENSMUSG00000029816;ENSMUSG00000039057	2
BP	GO:1903555	regulation of tumor necrosis factor superfamily cytokine production	0.190752	0.457493	ENSMUSG00000029816;ENSMUSG00000032496	2
BP	GO:0001881	receptor recycling	0.193417	0.460657	ENSMUSG00000020524	1
BP	GO:0002227	innate immune response in mucosa	0.193417	0.460657	ENSMUSG00000032496	1
BP	GO:0006953	acute-phase response	0.193417	0.460657	ENSMUSG00000030111	1
BP	GO:0007588	excretion	0.193417	0.460657	ENSMUSG00000071112	1
BP	GO:0018198	peptidyl-cysteine modification	0.193417	0.460657	ENSMUSG00000057666	1
BP	GO:0043403	skeletal muscle tissue regeneration	0.193417	0.460657	ENSMUSG00000030093	1
BP	GO:0048608	reproductive structure development	0.194847	0.463525	ENSMUSG00000030093;ENSMUSG00000030111;ENSMUSG00000031870;ENSMUSG00000053030	4
BP	GO:0050806	positive regulation of synaptic transmission	0.195499	0.464285	ENSMUSG00000020524;ENSMUSG00000028222	2
BP	GO:0120039	plasma membrane bounded cell projection morphogenesis	0.195619	0.464285	ENSMUSG00000022683;ENSMUSG00000025876;ENSMUSG00000030093;ENSMUSG00000039057;ENSMUSG00000067768	5
BP	GO:0002686	negative regulation of leukocyte migration	0.196952	0.464762	ENSMUSG00000096596	1
BP	GO:0042491	inner ear auditory receptor cell differentiation	0.196952	0.464762	ENSMUSG00000030302	1
BP	GO:0051954	positive regulation of amine transport	0.196952	0.464762	ENSMUSG00000027568	1
BP	GO:0090199	regulation of release of cytochrome c from mitochondria	0.196952	0.464762	ENSMUSG00000014776	1
BP	GO:1903170	negative regulation of calcium ion transmembrane transport	0.196952	0.464762	ENSMUSG00000027568	1
BP	GO:0061458	reproductive system development	0.199316	0.467691	ENSMUSG00000030093;ENSMUSG00000030111;ENSMUSG00000031870;ENSMUSG00000053030	4
BP	GO:0048858	cell projection morphogenesis	0.200201	0.467691	ENSMUSG00000022683;ENSMUSG00000025876;ENSMUSG00000030093;ENSMUSG00000039057;ENSMUSG00000067768	5
BP	GO:0048771	tissue remodeling	0.200262	0.467691	ENSMUSG00000014776;ENSMUSG00000029816	2
BP	GO:0050954	sensory perception of mechanical stimulus	0.200262	0.467691	ENSMUSG00000030302;ENSMUSG00000037705	2
BP	GO:0001974	blood vessel remodeling	0.200472	0.467691	ENSMUSG00000014776	1
BP	GO:0002066	columnar/cuboidal epithelial cell development	0.200472	0.467691	ENSMUSG00000031870	1
BP	GO:0007618	mating	0.200472	0.467691	ENSMUSG00000031870	1
BP	GO:0010518	positive regulation of phospholipase activity	0.200472	0.467691	ENSMUSG00000041193	1
BP	GO:0033628	regulation of cell adhesion mediated by integrin	0.200472	0.467691	ENSMUSG00000096596	1
BP	GO:0035567	non-canonical Wnt signaling pathway	0.200472	0.467691	ENSMUSG00000030093	1
BP	GO:0008544	epidermis development	0.200835	0.468008	ENSMUSG00000022683;ENSMUSG00000030302;ENSMUSG00000055561	3
BP	GO:0003254	regulation of membrane depolarization	0.203976	0.471579	ENSMUSG00000027568	1
BP	GO:0045777	positive regulation of blood pressure	0.203976	0.471579	ENSMUSG00000071112	1
BP	GO:0061756	leukocyte adhesion to vascular endothelial cell	0.203976	0.471579	ENSMUSG00000096596	1
BP	GO:0070169	positive regulation of biomineral tissue development	0.203976	0.471579	ENSMUSG00000032496	1
BP	GO:0110151	positive regulation of biomineralization	0.203976	0.471579	ENSMUSG00000032496	1
BP	GO:1902622	regulation of neutrophil migration	0.203976	0.471579	ENSMUSG00000096596	1
BP	GO:1903202	negative regulation of oxidative stress-induced cell death	0.203976	0.471579	ENSMUSG00000014776	1
BP	GO:0051247	positive regulation of protein metabolic process	0.205645	0.474904	ENSMUSG00000010592;ENSMUSG00000019772;ENSMUSG00000022683;ENSMUSG00000025977;ENSMUSG00000028141;ENSMUSG00000029816;ENSMUSG00000030093;ENSMUSG00000032496;ENSMUSG00000096596	9
BP	GO:0050890	cognition	0.206454	0.475102	ENSMUSG00000020524;ENSMUSG00000027568;ENSMUSG00000028222	3
BP	GO:0051321	meiotic cell cycle	0.206454	0.475102	ENSMUSG00000010592;ENSMUSG00000025977;ENSMUSG00000067768	3
BP	GO:1901605	alpha-amino acid metabolic process	0.206633	0.475102	ENSMUSG00000034456;ENSMUSG00000074768	2
BP	GO:0010823	negative regulation of mitochondrion organization	0.207465	0.475102	ENSMUSG00000014776	1
BP	GO:0019228	neuronal action potential	0.207465	0.475102	ENSMUSG00000020524	1
BP	GO:1902930	regulation of alcohol biosynthetic process	0.207465	0.475102	ENSMUSG00000027568	1
BP	GO:2000300	regulation of synaptic vesicle exocytosis	0.207465	0.475102	ENSMUSG00000030093	1
BP	GO:0048511	rhythmic process	0.207582	0.475102	ENSMUSG00000015090;ENSMUSG00000030111;ENSMUSG00000031870	3
BP	GO:0021953	central nervous system neuron differentiation	0.20823	0.476053	ENSMUSG00000030093;ENSMUSG00000030302	2
BP	GO:0007204	positive regulation of cytosolic calcium ion concentration	0.208712	0.476624	ENSMUSG00000014776;ENSMUSG00000027568;ENSMUSG00000096596	3
BP	GO:0016071	mRNA metabolic process	0.210256	0.477461	ENSMUSG00000010592;ENSMUSG00000014776;ENSMUSG00000025977;ENSMUSG00000036109;ENSMUSG00000090553	5
BP	GO:0031646	positive regulation of nervous system process	0.210939	0.477461	ENSMUSG00000027568	1
BP	GO:0043666	regulation of phosphoprotein phosphatase activity	0.210939	0.477461	ENSMUSG00000028141	1
BP	GO:0045933	positive regulation of muscle contraction	0.210939	0.477461	ENSMUSG00000071112	1
BP	GO:0051955	regulation of amino acid transport	0.210939	0.477461	ENSMUSG00000027568	1
BP	GO:0060443	mammary gland morphogenesis	0.210939	0.477461	ENSMUSG00000031870	1
BP	GO:1900271	regulation of long-term synaptic potentiation	0.210939	0.477461	ENSMUSG00000028222	1
BP	GO:1990090	cellular response to nerve growth factor stimulus	0.210939	0.477461	ENSMUSG00000020524	1
BP	GO:0006950	response to stress	0.213305	0.482286	ENSMUSG00000013643;ENSMUSG00000014776;ENSMUSG00000019102;ENSMUSG00000022683;ENSMUSG00000027468;ENSMUSG00000027559;ENSMUSG00000028255;ENSMUSG00000030093;ENSMUSG00000030111;ENSMUSG00000032496;ENSMUSG00000043787;ENSMUSG00000049709;ENSMUSG00000055561;ENSMUSG00000056544;ENSMUSG00000057666;ENSMUSG00000062124;ENSMUSG00000066108;ENSMUSG00000068392;ENSMUSG00000074680;ENSMUSG00000075571;ENSMUSG00000096596	21
BP	GO:0007215	glutamate receptor signaling pathway	0.214397	0.48262	ENSMUSG00000020524	1
BP	GO:0048286	lung alveolus development	0.214397	0.48262	ENSMUSG00000031870	1
BP	GO:0089718	amino acid import across plasma membrane	0.214397	0.48262	ENSMUSG00000027568	1
BP	GO:0099054	presynapse assembly	0.214397	0.48262	ENSMUSG00000030093	1
BP	GO:0032872	regulation of stress-activated MAPK cascade	0.214628	0.48262	ENSMUSG00000030093;ENSMUSG00000096596	2
BP	GO:0051241	negative regulation of multicellular organismal process	0.214878	0.482654	ENSMUSG00000014776;ENSMUSG00000015090;ENSMUSG00000022683;ENSMUSG00000029816;ENSMUSG00000030093;ENSMUSG00000032496;ENSMUSG00000071112	7
BP	GO:0009056	catabolic process	0.215181	0.482805	ENSMUSG00000010592;ENSMUSG00000019772;ENSMUSG00000022683;ENSMUSG00000024224;ENSMUSG00000025977;ENSMUSG00000027568;ENSMUSG00000028141;ENSMUSG00000032207;ENSMUSG00000034456;ENSMUSG00000041193;ENSMUSG00000057666;ENSMUSG00000069873;ENSMUSG00000072754;ENSMUSG00000074768	14
BP	GO:0055082	cellular chemical homeostasis	0.215861	0.483802	ENSMUSG00000014776;ENSMUSG00000020524;ENSMUSG00000027568;ENSMUSG00000028222;ENSMUSG00000030302;ENSMUSG00000096596	6
BP	GO:1905952	regulation of lipid localization	0.217835	0.48559	ENSMUSG00000022683;ENSMUSG00000027568	2
BP	GO:0042551	neuron maturation	0.217841	0.48559	ENSMUSG00000046167	1
BP	GO:0051445	regulation of meiotic cell cycle	0.217841	0.48559	ENSMUSG00000010592	1
BP	GO:1903533	regulation of protein targeting	0.217841	0.48559	ENSMUSG00000014776	1
BP	GO:1990089	response to nerve growth factor	0.217841	0.48559	ENSMUSG00000020524	1
BP	GO:0006820	anion transport	0.21934	0.487411	ENSMUSG00000022683;ENSMUSG00000027568;ENSMUSG00000028255;ENSMUSG00000041193	4
BP	GO:0070302	regulation of stress-activated protein kinase signaling cascade	0.21944	0.487411	ENSMUSG00000030093;ENSMUSG00000096596	2
BP	GO:0022408	negative regulation of cell-cell adhesion	0.221046	0.487411	ENSMUSG00000029816;ENSMUSG00000096596	2
BP	GO:0050804	modulation of chemical synaptic transmission	0.221188	0.487411	ENSMUSG00000020524;ENSMUSG00000028222;ENSMUSG00000030093;ENSMUSG00000030302	4
BP	GO:0006644	phospholipid metabolic process	0.221228	0.487411	ENSMUSG00000022683;ENSMUSG00000032207;ENSMUSG00000041193	3
BP	GO:0035315	hair cell differentiation	0.22127	0.487411	ENSMUSG00000030302	1
BP	GO:0043303	mast cell degranulation	0.22127	0.487411	ENSMUSG00000015090	1
BP	GO:0043550	regulation of lipid kinase activity	0.22127	0.487411	ENSMUSG00000096596	1
BP	GO:0046164	alcohol catabolic process	0.22127	0.487411	ENSMUSG00000027568	1
BP	GO:0048247	lymphocyte chemotaxis	0.22127	0.487411	ENSMUSG00000096596	1
BP	GO:0060119	inner ear receptor cell development	0.22127	0.487411	ENSMUSG00000030302	1
BP	GO:0099177	regulation of trans-synaptic signaling	0.222113	0.488123	ENSMUSG00000020524;ENSMUSG00000028222;ENSMUSG00000030093;ENSMUSG00000030302	4
BP	GO:0048870	cell motility	0.222578	0.488123	ENSMUSG00000007907;ENSMUSG00000008813;ENSMUSG00000029707;ENSMUSG00000029816;ENSMUSG00000030093;ENSMUSG00000031870;ENSMUSG00000041165;ENSMUSG00000050089;ENSMUSG00000074435;ENSMUSG00000096596	10
BP	GO:0051674	localization of cell	0.222578	0.488123	ENSMUSG00000007907;ENSMUSG00000008813;ENSMUSG00000029707;ENSMUSG00000029816;ENSMUSG00000030093;ENSMUSG00000031870;ENSMUSG00000041165;ENSMUSG00000050089;ENSMUSG00000074435;ENSMUSG00000096596	10
BP	GO:0070482	response to oxygen levels	0.22352	0.488123	ENSMUSG00000014776;ENSMUSG00000019102;ENSMUSG00000028255	3
BP	GO:0001649	osteoblast differentiation	0.224261	0.488123	ENSMUSG00000029816;ENSMUSG00000032496	2
BP	GO:0032990	cell part morphogenesis	0.224447	0.488123	ENSMUSG00000022683;ENSMUSG00000025876;ENSMUSG00000030093;ENSMUSG00000039057;ENSMUSG00000067768	5
BP	GO:0002534	cytokine production involved in inflammatory response	0.224684	0.488123	ENSMUSG00000022683	1
BP	GO:0015872	dopamine transport	0.224684	0.488123	ENSMUSG00000067768	1
BP	GO:0045778	positive regulation of ossification	0.224684	0.488123	ENSMUSG00000032496	1
BP	GO:0051489	regulation of filopodium assembly	0.224684	0.488123	ENSMUSG00000096596	1
BP	GO:0061001	regulation of dendritic spine morphogenesis	0.224684	0.488123	ENSMUSG00000067768	1
BP	GO:0140353	lipid export from cell	0.224684	0.488123	ENSMUSG00000022683	1
BP	GO:1900015	regulation of cytokine production involved in inflammatory response	0.224684	0.488123	ENSMUSG00000022683	1
BP	GO:0098739	import across plasma membrane	0.22587	0.489806	ENSMUSG00000027568;ENSMUSG00000038026	2
BP	GO:0071356	cellular response to tumor necrosis factor	0.22748	0.489806	ENSMUSG00000014776;ENSMUSG00000096596	2
BP	GO:0120032	regulation of plasma membrane bounded cell projection assembly	0.22748	0.489806	ENSMUSG00000020990;ENSMUSG00000096596	2
BP	GO:0002448	mast cell mediated immunity	0.228083	0.489806	ENSMUSG00000015090	1
BP	GO:0031529	ruffle organization	0.228083	0.489806	ENSMUSG00000096596	1
BP	GO:0032757	positive regulation of interleukin-8 production	0.228083	0.489806	ENSMUSG00000049709	1
BP	GO:0043647	inositol phosphate metabolic process	0.228083	0.489806	ENSMUSG00000027568	1
BP	GO:0046717	acid secretion	0.228083	0.489806	ENSMUSG00000027568	1
BP	GO:0050982	detection of mechanical stimulus	0.228083	0.489806	ENSMUSG00000030302	1
BP	GO:0051703	biological process involved in intraspecies interaction between organisms	0.228083	0.489806	ENSMUSG00000032496	1
BP	GO:0055078	sodium ion homeostasis	0.228083	0.489806	ENSMUSG00000071112	1
BP	GO:0006928	movement of cell or subcellular component	0.229443	0.49141	ENSMUSG00000007907;ENSMUSG00000008813;ENSMUSG00000022683;ENSMUSG00000025876;ENSMUSG00000029707;ENSMUSG00000029816;ENSMUSG00000030093;ENSMUSG00000031870;ENSMUSG00000041165;ENSMUSG00000050089;ENSMUSG00000074435;ENSMUSG00000096596	12
BP	GO:0031667	response to nutrient levels	0.229555	0.49141	ENSMUSG00000024224;ENSMUSG00000030111;ENSMUSG00000071112;ENSMUSG00000072754	4
BP	GO:0010517	regulation of phospholipase activity	0.231468	0.49141	ENSMUSG00000041193	1
BP	GO:0034113	heterotypic cell-cell adhesion	0.231468	0.49141	ENSMUSG00000046167	1
BP	GO:0050775	positive regulation of dendrite morphogenesis	0.231468	0.49141	ENSMUSG00000067768	1
BP	GO:0071622	regulation of granulocyte chemotaxis	0.231468	0.49141	ENSMUSG00000096596	1
BP	GO:0098815	modulation of excitatory postsynaptic potential	0.231468	0.49141	ENSMUSG00000030093	1
BP	GO:0048839	inner ear development	0.232315	0.49141	ENSMUSG00000028222;ENSMUSG00000030302	2
BP	GO:0060491	regulation of cell projection assembly	0.232315	0.49141	ENSMUSG00000020990;ENSMUSG00000096596	2
BP	GO:0007268	chemical synaptic transmission	0.232457	0.49141	ENSMUSG00000020524;ENSMUSG00000027568;ENSMUSG00000028222;ENSMUSG00000030093;ENSMUSG00000030302	5
BP	GO:0098916	anterograde trans-synaptic signaling	0.232457	0.49141	ENSMUSG00000020524;ENSMUSG00000027568;ENSMUSG00000028222;ENSMUSG00000030093;ENSMUSG00000030302	5
BP	GO:0001817	regulation of cytokine production	0.233263	0.49141	ENSMUSG00000022683;ENSMUSG00000029816;ENSMUSG00000032496;ENSMUSG00000049709;ENSMUSG00000057666	5
BP	GO:0007416	synapse assembly	0.233928	0.49141	ENSMUSG00000030093;ENSMUSG00000067768	2
BP	GO:0010721	negative regulation of cell development	0.233928	0.49141	ENSMUSG00000030093;ENSMUSG00000032496	2
BP	GO:0007017	microtubule-based process	0.234263	0.49141	ENSMUSG00000007907;ENSMUSG00000008813;ENSMUSG00000041165;ENSMUSG00000050089;ENSMUSG00000057666;ENSMUSG00000074435	6
BP	GO:0001736	establishment of planar polarity	0.234837	0.49141	ENSMUSG00000030093	1
BP	GO:0002279	mast cell activation involved in immune response	0.234837	0.49141	ENSMUSG00000015090	1
BP	GO:0002385	mucosal immune response	0.234837	0.49141	ENSMUSG00000032496	1
BP	GO:0002762	negative regulation of myeloid leukocyte differentiation	0.234837	0.49141	ENSMUSG00000032496	1
BP	GO:0002931	response to ischemia	0.234837	0.49141	ENSMUSG00000014776	1
BP	GO:0010665	regulation of cardiac muscle cell apoptotic process	0.234837	0.49141	ENSMUSG00000014776	1
BP	GO:0014911	positive regulation of smooth muscle cell migration	0.234837	0.49141	ENSMUSG00000031870	1
BP	GO:0046902	regulation of mitochondrial membrane permeability	0.234837	0.49141	ENSMUSG00000014776	1
BP	GO:0051785	positive regulation of nuclear division	0.234837	0.49141	ENSMUSG00000010592	1
BP	GO:0060999	positive regulation of dendritic spine development	0.234837	0.49141	ENSMUSG00000067768	1
BP	GO:0006417	regulation of translation	0.235054	0.49141	ENSMUSG00000010592;ENSMUSG00000025977;ENSMUSG00000057666	3
BP	GO:0043269	regulation of ion transport	0.236494	0.493919	ENSMUSG00000014776;ENSMUSG00000022683;ENSMUSG00000027568;ENSMUSG00000030302;ENSMUSG00000038026	5
BP	GO:0099537	trans-synaptic signaling	0.238114	0.494949	ENSMUSG00000020524;ENSMUSG00000027568;ENSMUSG00000028222;ENSMUSG00000030093;ENSMUSG00000030302	5
BP	GO:0002011	morphogenesis of an epithelial sheet	0.238193	0.494949	ENSMUSG00000030093	1
BP	GO:0007164	establishment of tissue polarity	0.238193	0.494949	ENSMUSG00000030093	1
BP	GO:0033344	cholesterol efflux	0.238193	0.494949	ENSMUSG00000022683	1
BP	GO:0060632	regulation of microtubule-based movement	0.238193	0.494949	ENSMUSG00000008813	1
BP	GO:0001816	cytokine production	0.238926	0.49597	ENSMUSG00000022683;ENSMUSG00000029816;ENSMUSG00000032496;ENSMUSG00000049709;ENSMUSG00000057666	5
BP	GO:0001836	release of cytochrome c from mitochondria	0.241533	0.498828	ENSMUSG00000014776	1
BP	GO:0044788	modulation by host of viral process	0.241533	0.498828	ENSMUSG00000032496	1
BP	GO:0045071	negative regulation of viral genome replication	0.241533	0.498828	ENSMUSG00000032496	1
BP	GO:0099172	presynapse organization	0.241533	0.498828	ENSMUSG00000030093	1
BP	GO:0030335	positive regulation of cell migration	0.241781	0.498828	ENSMUSG00000029816;ENSMUSG00000030093;ENSMUSG00000031870;ENSMUSG00000096596	4
BP	GO:0044089	positive regulation of cellular component biogenesis	0.241781	0.498828	ENSMUSG00000008813;ENSMUSG00000030093;ENSMUSG00000067768;ENSMUSG00000096596	4
BP	GO:0008217	regulation of blood pressure	0.242003	0.498828	ENSMUSG00000027568;ENSMUSG00000071112	2
BP	GO:0046486	glycerolipid metabolic process	0.244358	0.499698	ENSMUSG00000022683;ENSMUSG00000032207;ENSMUSG00000041193	3
BP	GO:0002251	organ or tissue specific immune response	0.244859	0.499698	ENSMUSG00000032496	1
BP	GO:0010662	regulation of striated muscle cell apoptotic process	0.244859	0.499698	ENSMUSG00000014776	1
BP	GO:0010883	regulation of lipid storage	0.244859	0.499698	ENSMUSG00000022683	1
BP	GO:0030166	proteoglycan biosynthetic process	0.244859	0.499698	ENSMUSG00000032207	1
BP	GO:0045776	negative regulation of blood pressure	0.244859	0.499698	ENSMUSG00000027568	1
BP	GO:0060193	positive regulation of lipase activity	0.244859	0.499698	ENSMUSG00000041193	1
BP	GO:1901607	alpha-amino acid biosynthetic process	0.244859	0.499698	ENSMUSG00000074768	1
BP	GO:1905953	negative regulation of lipid localization	0.244859	0.499698	ENSMUSG00000022683	1
BP	GO:2000107	negative regulation of leukocyte apoptotic process	0.244859	0.499698	ENSMUSG00000096596	1
BP	GO:0030324	lung development	0.245238	0.499973	ENSMUSG00000031870;ENSMUSG00000034009	2
BP	GO:0098655	cation transmembrane transport	0.246561	0.502173	ENSMUSG00000014776;ENSMUSG00000027568;ENSMUSG00000030302;ENSMUSG00000038026;ENSMUSG00000046634;ENSMUSG00000096596	6
BP	GO:0001954	positive regulation of cell-matrix adhesion	0.248171	0.50357	ENSMUSG00000096596	1
BP	GO:0043090	amino acid import	0.248171	0.50357	ENSMUSG00000027568	1
BP	GO:0050885	neuromuscular process controlling balance	0.248171	0.50357	ENSMUSG00000030302	1
BP	GO:0000082	G1/S transition of mitotic cell cycle	0.248474	0.50357	ENSMUSG00000029816;ENSMUSG00000039057	2
BP	GO:0050777	negative regulation of immune response	0.248474	0.50357	ENSMUSG00000030111;ENSMUSG00000055561	2
BP	GO:0019637	organophosphate metabolic process	0.248752	0.503636	ENSMUSG00000022683;ENSMUSG00000027568;ENSMUSG00000030302;ENSMUSG00000032207;ENSMUSG00000041193;ENSMUSG00000057666	6
BP	GO:0030323	respiratory tube development	0.250093	0.504165	ENSMUSG00000031870;ENSMUSG00000034009	2
BP	GO:0007267	cell-cell signaling	0.251189	0.504165	ENSMUSG00000020524;ENSMUSG00000022683;ENSMUSG00000027568;ENSMUSG00000028222;ENSMUSG00000029816;ENSMUSG00000030093;ENSMUSG00000030302;ENSMUSG00000031870;ENSMUSG00000067768	9
BP	GO:0000381	regulation of alternative mRNA splicing, via spliceosome	0.251468	0.504165	ENSMUSG00000036109	1
BP	GO:0006826	iron ion transport	0.251468	0.504165	ENSMUSG00000032496	1
BP	GO:0006940	regulation of smooth muscle contraction	0.251468	0.504165	ENSMUSG00000071112	1
BP	GO:0010659	cardiac muscle cell apoptotic process	0.251468	0.504165	ENSMUSG00000014776	1
BP	GO:0032387	negative regulation of intracellular transport	0.251468	0.504165	ENSMUSG00000014776	1
BP	GO:0032720	negative regulation of tumor necrosis factor production	0.251468	0.504165	ENSMUSG00000029816	1
BP	GO:0042733	embryonic digit morphogenesis	0.251468	0.504165	ENSMUSG00000030093	1
BP	GO:0048599	oocyte development	0.251468	0.504165	ENSMUSG00000010592	1
BP	GO:0015711	organic anion transport	0.252548	0.505836	ENSMUSG00000022683;ENSMUSG00000027568;ENSMUSG00000041193	3
BP	GO:0002548	monocyte chemotaxis	0.254751	0.506767	ENSMUSG00000096596	1
BP	GO:0006081	cellular aldehyde metabolic process	0.254751	0.506767	ENSMUSG00000019102	1
BP	GO:0007595	lactation	0.254751	0.506767	ENSMUSG00000030302	1
BP	GO:0046173	polyol biosynthetic process	0.254751	0.506767	ENSMUSG00000027568	1
BP	GO:0007565	female pregnancy	0.254951	0.506767	ENSMUSG00000030111;ENSMUSG00000031870	2
BP	GO:0045732	positive regulation of protein catabolic process	0.254951	0.506767	ENSMUSG00000019772;ENSMUSG00000028141	2
BP	GO:0045930	negative regulation of mitotic cell cycle	0.254951	0.506767	ENSMUSG00000029816;ENSMUSG00000039057	2
BP	GO:0010941	regulation of cell death	0.255072	0.506767	ENSMUSG00000014776;ENSMUSG00000027568;ENSMUSG00000029816;ENSMUSG00000030093;ENSMUSG00000031870;ENSMUSG00000032496;ENSMUSG00000044165;ENSMUSG00000053030;ENSMUSG00000057666;ENSMUSG00000096596	10
BP	GO:0042981	regulation of apoptotic process	0.255235	0.506767	ENSMUSG00000014776;ENSMUSG00000027568;ENSMUSG00000030093;ENSMUSG00000031870;ENSMUSG00000032496;ENSMUSG00000044165;ENSMUSG00000053030;ENSMUSG00000057666;ENSMUSG00000096596	9
BP	GO:0045637	regulation of myeloid cell differentiation	0.256571	0.508927	ENSMUSG00000032496;ENSMUSG00000096596	2
BP	GO:0002697	regulation of immune effector process	0.257248	0.509342	ENSMUSG00000030111;ENSMUSG00000041193;ENSMUSG00000055561	3
BP	GO:0044458	motile cilium assembly	0.25802	0.509342	ENSMUSG00000050089	1
BP	GO:0070265	necrotic cell death	0.25802	0.509342	ENSMUSG00000014776	1
BP	GO:0070613	regulation of protein processing	0.25802	0.509342	ENSMUSG00000014776	1
BP	GO:1904036	negative regulation of epithelial cell apoptotic process	0.25802	0.509342	ENSMUSG00000031870	1
BP	GO:0016051	carbohydrate biosynthetic process	0.259811	0.511893	ENSMUSG00000027568;ENSMUSG00000057666	2
BP	GO:0033157	regulation of intracellular protein transport	0.259811	0.511893	ENSMUSG00000014776;ENSMUSG00000028141	2
BP	GO:0002437	inflammatory response to antigenic stimulus	0.261275	0.513116	ENSMUSG00000030111	1
BP	GO:0010658	striated muscle cell apoptotic process	0.261275	0.513116	ENSMUSG00000014776	1
BP	GO:0019933	cAMP-mediated signaling	0.261275	0.513116	ENSMUSG00000057666	1
BP	GO:0007160	cell-matrix adhesion	0.261432	0.513116	ENSMUSG00000037705;ENSMUSG00000096596	2
BP	GO:0009991	response to extracellular stimulus	0.261842	0.513431	ENSMUSG00000024224;ENSMUSG00000030111;ENSMUSG00000071112;ENSMUSG00000072754	4
BP	GO:0002682	regulation of immune system process	0.26398	0.513586	ENSMUSG00000022683;ENSMUSG00000029816;ENSMUSG00000030111;ENSMUSG00000032496;ENSMUSG00000041193;ENSMUSG00000049709;ENSMUSG00000055561;ENSMUSG00000066108;ENSMUSG00000096596	9
BP	GO:0007585	respiratory gaseous exchange by respiratory system	0.264515	0.513586	ENSMUSG00000027568	1
BP	GO:0009994	oocyte differentiation	0.264515	0.513586	ENSMUSG00000010592	1
BP	GO:0010676	positive regulation of cellular carbohydrate metabolic process	0.264515	0.513586	ENSMUSG00000027568	1
BP	GO:0032371	regulation of sterol transport	0.264515	0.513586	ENSMUSG00000022683	1
BP	GO:0032374	regulation of cholesterol transport	0.264515	0.513586	ENSMUSG00000022683	1
BP	GO:0032481	positive regulation of type I interferon production	0.264515	0.513586	ENSMUSG00000057666	1
BP	GO:0048512	circadian behavior	0.264515	0.513586	ENSMUSG00000015090	1
BP	GO:0060042	retina morphogenesis in camera-type eye	0.264515	0.513586	ENSMUSG00000028222	1
BP	GO:0060135	maternal process involved in female pregnancy	0.264515	0.513586	ENSMUSG00000031870	1
BP	GO:0006402	mRNA catabolic process	0.264673	0.513586	ENSMUSG00000010592;ENSMUSG00000025977	2
BP	GO:0000904	cell morphogenesis involved in differentiation	0.266117	0.515901	ENSMUSG00000022683;ENSMUSG00000025876;ENSMUSG00000030093;ENSMUSG00000030302;ENSMUSG00000067768	5
BP	GO:2000147	positive regulation of cell motility	0.266669	0.515975	ENSMUSG00000029816;ENSMUSG00000030093;ENSMUSG00000031870;ENSMUSG00000096596	4
BP	GO:0009892	negative regulation of metabolic process	0.267303	0.515975	ENSMUSG00000010592;ENSMUSG00000014776;ENSMUSG00000017310;ENSMUSG00000022683;ENSMUSG00000022871;ENSMUSG00000025977;ENSMUSG00000027443;ENSMUSG00000029816;ENSMUSG00000030111;ENSMUSG00000031870;ENSMUSG00000032496;ENSMUSG00000032523;ENSMUSG00000053030;ENSMUSG00000055561;ENSMUSG00000057666;ENSMUSG00000073551	16
BP	GO:0034121	regulation of toll-like receptor signaling pathway	0.267742	0.515975	ENSMUSG00000032496	1
BP	GO:0050432	catecholamine secretion	0.267742	0.515975	ENSMUSG00000067768	1
BP	GO:1902017	regulation of cilium assembly	0.267742	0.515975	ENSMUSG00000020990	1
BP	GO:1903317	regulation of protein maturation	0.267742	0.515975	ENSMUSG00000014776	1
BP	GO:0034612	response to tumor necrosis factor	0.267915	0.515975	ENSMUSG00000014776;ENSMUSG00000096596	2
BP	GO:0051172	negative regulation of nitrogen compound metabolic process	0.269432	0.518411	ENSMUSG00000010592;ENSMUSG00000014776;ENSMUSG00000017310;ENSMUSG00000022871;ENSMUSG00000025977;ENSMUSG00000027443;ENSMUSG00000030111;ENSMUSG00000032496;ENSMUSG00000032523;ENSMUSG00000053030;ENSMUSG00000055561;ENSMUSG00000057666;ENSMUSG00000073551	13
BP	GO:0099536	synaptic signaling	0.270301	0.519295	ENSMUSG00000020524;ENSMUSG00000027568;ENSMUSG00000028222;ENSMUSG00000030093;ENSMUSG00000030302	5
BP	GO:0007622	rhythmic behavior	0.270954	0.519295	ENSMUSG00000015090	1
BP	GO:0051926	negative regulation of calcium ion transport	0.270954	0.519295	ENSMUSG00000027568	1
BP	GO:0098900	regulation of action potential	0.270954	0.519295	ENSMUSG00000027568	1
BP	GO:0051403	stress-activated MAPK cascade	0.271157	0.519295	ENSMUSG00000030093;ENSMUSG00000096596	2
BP	GO:0048523	negative regulation of cellular process	0.272416	0.520863	ENSMUSG00000010592;ENSMUSG00000014776;ENSMUSG00000015090;ENSMUSG00000017310;ENSMUSG00000020524;ENSMUSG00000022871;ENSMUSG00000025977;ENSMUSG00000026564;ENSMUSG00000027443;ENSMUSG00000027568;ENSMUSG00000028141;ENSMUSG00000029816;ENSMUSG00000030093;ENSMUSG00000030111;ENSMUSG00000031870;ENSMUSG00000032496;ENSMUSG00000032523;ENSMUSG00000036109;ENSMUSG00000039057;ENSMUSG00000053030;ENSMUSG00000055561;…	25
BP	GO:0034762	regulation of transmembrane transport	0.272483	0.520863	ENSMUSG00000014776;ENSMUSG00000027568;ENSMUSG00000028141;ENSMUSG00000038026	4
BP	GO:0055085	transmembrane transport	0.274009	0.523294	ENSMUSG00000014776;ENSMUSG00000020524;ENSMUSG00000027568;ENSMUSG00000028141;ENSMUSG00000028255;ENSMUSG00000030302;ENSMUSG00000038026;ENSMUSG00000046634;ENSMUSG00000096596	9
BP	GO:1901888	regulation of cell junction assembly	0.274398	0.52355	ENSMUSG00000030093;ENSMUSG00000067768	2
BP	GO:0043067	regulation of programmed cell death	0.275791	0.52407	ENSMUSG00000014776;ENSMUSG00000027568;ENSMUSG00000030093;ENSMUSG00000031870;ENSMUSG00000032496;ENSMUSG00000044165;ENSMUSG00000053030;ENSMUSG00000057666;ENSMUSG00000096596	9
BP	GO:0001960	negative regulation of cytokine-mediated signaling pathway	0.277337	0.52407	ENSMUSG00000014776	1
BP	GO:0008652	cellular amino acid biosynthetic process	0.277337	0.52407	ENSMUSG00000074768	1
BP	GO:0009064	glutamine family amino acid metabolic process	0.277337	0.52407	ENSMUSG00000034456	1
BP	GO:0009880	embryonic pattern specification	0.277337	0.52407	ENSMUSG00000030093	1
BP	GO:0010524	positive regulation of calcium ion transport into cytosol	0.277337	0.52407	ENSMUSG00000027568	1
BP	GO:0015800	acidic amino acid transport	0.277337	0.52407	ENSMUSG00000027568	1
BP	GO:0045669	positive regulation of osteoblast differentiation	0.277337	0.52407	ENSMUSG00000032496	1
BP	GO:0060113	inner ear receptor cell differentiation	0.277337	0.52407	ENSMUSG00000030302	1
BP	GO:0061180	mammary gland epithelium development	0.277337	0.52407	ENSMUSG00000031870	1
BP	GO:0007188	adenylate cyclase-modulating G protein-coupled receptor signaling pathway	0.277639	0.52407	ENSMUSG00000019772;ENSMUSG00000034009	2
BP	GO:0010628	positive regulation of gene expression	0.277734	0.52407	ENSMUSG00000010592;ENSMUSG00000020524;ENSMUSG00000025977;ENSMUSG00000027568;ENSMUSG00000030093;ENSMUSG00000049709;ENSMUSG00000057666	7
BP	GO:0051272	positive regulation of cellular component movement	0.28027	0.526401	ENSMUSG00000029816;ENSMUSG00000030093;ENSMUSG00000031870;ENSMUSG00000096596	4
BP	GO:0015807	L-amino acid transport	0.280508	0.526401	ENSMUSG00000027568	1
BP	GO:0034103	regulation of tissue remodeling	0.280508	0.526401	ENSMUSG00000029816	1
BP	GO:0042130	negative regulation of T cell proliferation	0.280508	0.526401	ENSMUSG00000029816	1
BP	GO:0043903	regulation of biological process involved in symbiotic interaction	0.280508	0.526401	ENSMUSG00000032496	1
BP	GO:0090559	regulation of membrane permeability	0.280508	0.526401	ENSMUSG00000014776	1
BP	GO:0048519	negative regulation of biological process	0.282133	0.528689	ENSMUSG00000010592;ENSMUSG00000014776;ENSMUSG00000015090;ENSMUSG00000017310;ENSMUSG00000020524;ENSMUSG00000022683;ENSMUSG00000022871;ENSMUSG00000025977;ENSMUSG00000026564;ENSMUSG00000027443;ENSMUSG00000027568;ENSMUSG00000028141;ENSMUSG00000029816;ENSMUSG00000030093;ENSMUSG00000030111;ENSMUSG00000031870;ENSMUSG00000032496;ENSMUSG00000032523;ENSMUSG00000036109;ENSMUSG00000039057;ENSMUSG00000053030;…	27
BP	GO:0043583	ear development	0.2825	0.528689	ENSMUSG00000028222;ENSMUSG00000030302	2
BP	GO:0045055	regulated exocytosis	0.2825	0.528689	ENSMUSG00000015090;ENSMUSG00000030093	2
BP	GO:0032637	interleukin-8 production	0.283665	0.529416	ENSMUSG00000049709	1
BP	GO:0032677	regulation of interleukin-8 production	0.283665	0.529416	ENSMUSG00000049709	1
BP	GO:0046847	filopodium assembly	0.283665	0.529416	ENSMUSG00000096596	1
BP	GO:0071222	cellular response to lipopolysaccharide	0.284119	0.529416	ENSMUSG00000032496;ENSMUSG00000056544	2
BP	GO:0040017	positive regulation of locomotion	0.284178	0.529416	ENSMUSG00000029816;ENSMUSG00000030093;ENSMUSG00000031870;ENSMUSG00000096596	4
BP	GO:0051090	regulation of DNA-binding transcription factor activity	0.284485	0.529509	ENSMUSG00000022683;ENSMUSG00000027568;ENSMUSG00000032496	3
BP	GO:0002067	glandular epithelial cell differentiation	0.286809	0.532867	ENSMUSG00000031870	1
BP	GO:0032732	positive regulation of interleukin-1 production	0.286809	0.532867	ENSMUSG00000049709	1
BP	GO:0019725	cellular homeostasis	0.288325	0.534101	ENSMUSG00000014776;ENSMUSG00000020524;ENSMUSG00000027568;ENSMUSG00000028222;ENSMUSG00000030302;ENSMUSG00000096596	6
BP	GO:0022613	ribonucleoprotein complex biogenesis	0.289252	0.534101	ENSMUSG00000014776;ENSMUSG00000043424;ENSMUSG00000090553	3
BP	GO:0019369	arachidonic acid metabolic process	0.289938	0.534101	ENSMUSG00000018907	1
BP	GO:0035019	somatic stem cell population maintenance	0.289938	0.534101	ENSMUSG00000030093	1
BP	GO:0045123	cellular extravasation	0.289938	0.534101	ENSMUSG00000096596	1
BP	GO:0060761	negative regulation of response to cytokine stimulus	0.289938	0.534101	ENSMUSG00000014776	1
BP	GO:1901264	carbohydrate derivative transport	0.289938	0.534101	ENSMUSG00000022683	1
BP	GO:1902475	L-alpha-amino acid transmembrane transport	0.289938	0.534101	ENSMUSG00000027568	1
BP	GO:1903201	regulation of oxidative stress-induced cell death	0.289938	0.534101	ENSMUSG00000014776	1
BP	GO:0031098	stress-activated protein kinase signaling cascade	0.290595	0.534101	ENSMUSG00000030093;ENSMUSG00000096596	2
BP	GO:0048705	skeletal system morphogenesis	0.290595	0.534101	ENSMUSG00000030093;ENSMUSG00000032496	2
BP	GO:0060541	respiratory system development	0.290595	0.534101	ENSMUSG00000031870;ENSMUSG00000034009	2
BP	GO:0032535	regulation of cellular component size	0.291638	0.534792	ENSMUSG00000030093;ENSMUSG00000030302;ENSMUSG00000096596	3
BP	GO:0032271	regulation of protein polymerization	0.292212	0.534792	ENSMUSG00000008813;ENSMUSG00000096596	2
BP	GO:1901988	negative regulation of cell cycle phase transition	0.292212	0.534792	ENSMUSG00000029816;ENSMUSG00000039057	2
BP	GO:1901700	response to oxygen-containing compound	0.292561	0.534792	ENSMUSG00000014776;ENSMUSG00000019102;ENSMUSG00000027559;ENSMUSG00000030093;ENSMUSG00000030111;ENSMUSG00000031870;ENSMUSG00000032496;ENSMUSG00000056544;ENSMUSG00000067768;ENSMUSG00000096596	10
BP	GO:1902531	regulation of intracellular signal transduction	0.292592	0.534792	ENSMUSG00000014776;ENSMUSG00000020591;ENSMUSG00000026564;ENSMUSG00000029816;ENSMUSG00000030093;ENSMUSG00000032496;ENSMUSG00000041193;ENSMUSG00000057666;ENSMUSG00000096596	9
BP	GO:0006626	protein targeting to mitochondrion	0.293054	0.534792	ENSMUSG00000014776	1
BP	GO:0008625	extrinsic apoptotic signaling pathway via death domain receptors	0.293054	0.534792	ENSMUSG00000014776	1
BP	GO:0042246	tissue regeneration	0.293054	0.534792	ENSMUSG00000030093	1
BP	GO:0099173	postsynapse organization	0.29383	0.535731	ENSMUSG00000030093;ENSMUSG00000067768	2
BP	GO:0031330	negative regulation of cellular catabolic process	0.295447	0.537724	ENSMUSG00000010592;ENSMUSG00000025977	2
BP	GO:0071219	cellular response to molecule of bacterial origin	0.295447	0.537724	ENSMUSG00000032496;ENSMUSG00000056544	2
BP	GO:0060191	regulation of lipase activity	0.296157	0.538539	ENSMUSG00000041193	1
BP	GO:0007411	axon guidance	0.297063	0.539232	ENSMUSG00000022683;ENSMUSG00000025876	2
BP	GO:0044843	cell cycle G1/S phase transition	0.297063	0.539232	ENSMUSG00000029816;ENSMUSG00000039057	2
BP	GO:0006470	protein dephosphorylation	0.298679	0.540803	ENSMUSG00000026564;ENSMUSG00000028141	2
BP	GO:0097485	neuron projection guidance	0.298679	0.540803	ENSMUSG00000022683;ENSMUSG00000025876	2
BP	GO:0044087	regulation of cellular component biogenesis	0.299016	0.540803	ENSMUSG00000008813;ENSMUSG00000014776;ENSMUSG00000020990;ENSMUSG00000030093;ENSMUSG00000067768;ENSMUSG00000096596	6
BP	GO:0010921	regulation of phosphatase activity	0.299246	0.540803	ENSMUSG00000028141	1
BP	GO:0060998	regulation of dendritic spine development	0.299246	0.540803	ENSMUSG00000067768	1
BP	GO:0010959	regulation of metal ion transport	0.3	0.541689	ENSMUSG00000014776;ENSMUSG00000027568;ENSMUSG00000030302	3
BP	GO:0048863	stem cell differentiation	0.300295	0.541745	ENSMUSG00000030093;ENSMUSG00000030111	2
BP	GO:0048666	neuron development	0.300666	0.541938	ENSMUSG00000022683;ENSMUSG00000025876;ENSMUSG00000030093;ENSMUSG00000030302;ENSMUSG00000039057;ENSMUSG00000046167;ENSMUSG00000067768	7
BP	GO:0009913	epidermal cell differentiation	0.30191	0.543015	ENSMUSG00000030302;ENSMUSG00000055561	2
BP	GO:0042490	mechanoreceptor differentiation	0.302322	0.543015	ENSMUSG00000030302	1
BP	GO:0045576	mast cell activation	0.302322	0.543015	ENSMUSG00000015090	1
BP	GO:0071677	positive regulation of mononuclear cell migration	0.302322	0.543015	ENSMUSG00000096596	1
BP	GO:0071103	DNA conformation change	0.303524	0.544699	ENSMUSG00000022501;ENSMUSG00000038015	2
BP	GO:0044270	cellular nitrogen compound catabolic process	0.304785	0.545651	ENSMUSG00000010592;ENSMUSG00000025977;ENSMUSG00000074768	3
BP	GO:0031334	positive regulation of protein-containing complex assembly	0.305138	0.545651	ENSMUSG00000008813;ENSMUSG00000096596	2
BP	GO:0090257	regulation of muscle system process	0.305138	0.545651	ENSMUSG00000014776;ENSMUSG00000071112	2
BP	GO:0043299	leukocyte degranulation	0.305384	0.545651	ENSMUSG00000015090	1
BP	GO:0045661	regulation of myoblast differentiation	0.305384	0.545651	ENSMUSG00000036109	1
BP	GO:0030099	myeloid cell differentiation	0.305982	0.546245	ENSMUSG00000022683;ENSMUSG00000032496;ENSMUSG00000096596	3
BP	GO:0034248	regulation of cellular amide metabolic process	0.307179	0.547906	ENSMUSG00000010592;ENSMUSG00000025977;ENSMUSG00000057666	3
BP	GO:0000380	alternative mRNA splicing, via spliceosome	0.308433	0.548712	ENSMUSG00000036109	1
BP	GO:0030500	regulation of bone mineralization	0.308433	0.548712	ENSMUSG00000032496	1
BP	GO:0070098	chemokine-mediated signaling pathway	0.308433	0.548712	ENSMUSG00000096596	1
BP	GO:0044057	regulation of system process	0.30878	0.548853	ENSMUSG00000014776;ENSMUSG00000027568;ENSMUSG00000030093;ENSMUSG00000071112	4
BP	GO:0033209	tumor necrosis factor-mediated signaling pathway	0.311469	0.552884	ENSMUSG00000014776	1
BP	GO:0046395	carboxylic acid catabolic process	0.311586	0.552884	ENSMUSG00000034456;ENSMUSG00000069873	2
BP	GO:0044255	cellular lipid metabolic process	0.312879	0.554697	ENSMUSG00000015090;ENSMUSG00000018907;ENSMUSG00000022683;ENSMUSG00000032207;ENSMUSG00000041193;ENSMUSG00000075217	6
BP	GO:0022610	biological adhesion	0.313856	0.555716	ENSMUSG00000029816;ENSMUSG00000032496;ENSMUSG00000032572;ENSMUSG00000037705;ENSMUSG00000046167;ENSMUSG00000055561;ENSMUSG00000056544;ENSMUSG00000096596	8
BP	GO:0045670	regulation of osteoclast differentiation	0.314492	0.555716	ENSMUSG00000032496	1
BP	GO:0002064	epithelial cell development	0.314806	0.555716	ENSMUSG00000030302;ENSMUSG00000031870	2
BP	GO:0016054	organic acid catabolic process	0.314806	0.555716	ENSMUSG00000034456;ENSMUSG00000069873	2
BP	GO:1901654	response to ketone	0.314806	0.555716	ENSMUSG00000030111;ENSMUSG00000096596	2
BP	GO:2000116	regulation of cysteine-type endopeptidase activity	0.316415	0.556608	ENSMUSG00000014776;ENSMUSG00000032496	2
BP	GO:0001738	morphogenesis of a polarized epithelium	0.317501	0.556608	ENSMUSG00000030093	1
BP	GO:0043627	response to estrogen	0.317501	0.556608	ENSMUSG00000030093	1
BP	GO:0046785	microtubule polymerization	0.317501	0.556608	ENSMUSG00000008813	1
BP	GO:0050805	negative regulation of synaptic transmission	0.317501	0.556608	ENSMUSG00000020524	1
BP	GO:0051937	catecholamine transport	0.317501	0.556608	ENSMUSG00000067768	1
BP	GO:1901616	organic hydroxy compound catabolic process	0.317501	0.556608	ENSMUSG00000027568	1
BP	GO:2001259	positive regulation of cation channel activity	0.317501	0.556608	ENSMUSG00000027568	1
BP	GO:0008380	RNA splicing	0.317963	0.556608	ENSMUSG00000014776;ENSMUSG00000036109;ENSMUSG00000090553	3
BP	GO:0051091	positive regulation of DNA-binding transcription factor activity	0.318023	0.556608	ENSMUSG00000027568;ENSMUSG00000032496	2
BP	GO:0014070	response to organic cyclic compound	0.318301	0.55662	ENSMUSG00000015090;ENSMUSG00000019102;ENSMUSG00000030093;ENSMUSG00000030111;ENSMUSG00000031870;ENSMUSG00000067768	6
BP	GO:0033627	cell adhesion mediated by integrin	0.320498	0.559508	ENSMUSG00000096596	1
BP	GO:1900407	regulation of cellular response to oxidative stress	0.320498	0.559508	ENSMUSG00000014776	1
BP	GO:0031347	regulation of defense response	0.321669	0.561075	ENSMUSG00000022683;ENSMUSG00000030111;ENSMUSG00000049709;ENSMUSG00000055561	4
BP	GO:0048864	stem cell development	0.323481	0.563758	ENSMUSG00000030093	1
BP	GO:0009798	axis specification	0.326451	0.56653	ENSMUSG00000030093	1
BP	GO:0032418	lysosome localization	0.326451	0.56653	ENSMUSG00000015090	1
BP	GO:0045913	positive regulation of carbohydrate metabolic process	0.326451	0.56653	ENSMUSG00000027568	1
BP	GO:0050672	negative regulation of lymphocyte proliferation	0.326451	0.56653	ENSMUSG00000029816	1
BP	GO:0055072	iron ion homeostasis	0.326451	0.56653	ENSMUSG00000032496	1
BP	GO:0002532	production of molecular mediator involved in inflammatory response	0.329409	0.570217	ENSMUSG00000022683	1
BP	GO:0032945	negative regulation of mononuclear cell proliferation	0.329409	0.570217	ENSMUSG00000029816	1
BP	GO:0035304	regulation of protein dephosphorylation	0.329409	0.570217	ENSMUSG00000028141	1
BP	GO:0001570	vasculogenesis	0.332354	0.572899	ENSMUSG00000030093	1
BP	GO:0001656	metanephros development	0.332354	0.572899	ENSMUSG00000028222	1
BP	GO:0006096	glycolytic process	0.332354	0.572899	ENSMUSG00000057666	1
BP	GO:0045069	regulation of viral genome replication	0.332354	0.572899	ENSMUSG00000032496	1
BP	GO:0051899	membrane depolarization	0.332354	0.572899	ENSMUSG00000027568	1
BP	GO:0001942	hair follicle development	0.335286	0.576501	ENSMUSG00000022683	1
BP	GO:0006757	ATP generation from ADP	0.335286	0.576501	ENSMUSG00000057666	1
BP	GO:0048814	regulation of dendrite morphogenesis	0.335286	0.576501	ENSMUSG00000067768	1
BP	GO:0043254	regulation of protein-containing complex assembly	0.33715	0.578421	ENSMUSG00000008813;ENSMUSG00000014776;ENSMUSG00000096596	3
BP	GO:0006401	RNA catabolic process	0.337248	0.578421	ENSMUSG00000010592;ENSMUSG00000025977	2
BP	GO:0008037	cell recognition	0.337248	0.578421	ENSMUSG00000022871;ENSMUSG00000074435	2
BP	GO:0042592	homeostatic process	0.338034	0.578612	ENSMUSG00000014776;ENSMUSG00000020524;ENSMUSG00000022683;ENSMUSG00000027568;ENSMUSG00000028222;ENSMUSG00000030302;ENSMUSG00000032207;ENSMUSG00000032496;ENSMUSG00000071112;ENSMUSG00000096596	10
BP	GO:0019226	transmission of nerve impulse	0.338205	0.578612	ENSMUSG00000020524	1
BP	GO:0060021	roof of mouth development	0.338205	0.578612	ENSMUSG00000030093	1
BP	GO:0007409	axonogenesis	0.340747	0.580681	ENSMUSG00000022683;ENSMUSG00000025876;ENSMUSG00000030093	3
BP	GO:0043648	dicarboxylic acid metabolic process	0.341111	0.580681	ENSMUSG00000034456	1
BP	GO:0045824	negative regulation of innate immune response	0.341111	0.580681	ENSMUSG00000030111	1
BP	GO:1904427	positive regulation of calcium ion transmembrane transport	0.341111	0.580681	ENSMUSG00000027568	1
BP	GO:1990868	response to chemokine	0.341111	0.580681	ENSMUSG00000096596	1
BP	GO:1990869	cellular response to chemokine	0.341111	0.580681	ENSMUSG00000096596	1
BP	GO:0071216	cellular response to biotic stimulus	0.342031	0.581764	ENSMUSG00000032496;ENSMUSG00000056544	2
BP	GO:0006029	proteoglycan metabolic process	0.344005	0.583038	ENSMUSG00000032207	1
BP	GO:0022404	molting cycle process	0.344005	0.583038	ENSMUSG00000022683	1
BP	GO:0022405	hair cycle process	0.344005	0.583038	ENSMUSG00000022683	1
BP	GO:1901222	regulation of NIK/NF-kappaB signaling	0.344005	0.583038	ENSMUSG00000014776	1
BP	GO:0031324	negative regulation of cellular metabolic process	0.3442	0.583038	ENSMUSG00000010592;ENSMUSG00000014776;ENSMUSG00000017310;ENSMUSG00000022871;ENSMUSG00000025977;ENSMUSG00000027443;ENSMUSG00000030111;ENSMUSG00000032496;ENSMUSG00000032523;ENSMUSG00000053030;ENSMUSG00000055561;ENSMUSG00000057666;ENSMUSG00000073551	13
BP	GO:0006412	translation	0.346567	0.583736	ENSMUSG00000010592;ENSMUSG00000025977;ENSMUSG00000043424;ENSMUSG00000057666	4
BP	GO:0008344	adult locomotory behavior	0.346887	0.583736	ENSMUSG00000027568	1
BP	GO:0014910	regulation of smooth muscle cell migration	0.346887	0.583736	ENSMUSG00000031870	1
BP	GO:0046928	regulation of neurotransmitter secretion	0.346887	0.583736	ENSMUSG00000030093	1
BP	GO:0062207	regulation of pattern recognition receptor signaling pathway	0.346887	0.583736	ENSMUSG00000032496	1
BP	GO:0072080	nephron tubule development	0.346887	0.583736	ENSMUSG00000028222	1
BP	GO:1902882	regulation of response to oxidative stress	0.346887	0.583736	ENSMUSG00000014776	1
BP	GO:2001237	negative regulation of extrinsic apoptotic signaling pathway	0.346887	0.583736	ENSMUSG00000014776	1
BP	GO:0031175	neuron projection development	0.347197	0.58378	ENSMUSG00000022683;ENSMUSG00000025876;ENSMUSG00000030093;ENSMUSG00000030302;ENSMUSG00000039057;ENSMUSG00000067768	6
BP	GO:0000902	cell morphogenesis	0.349554	0.585206	ENSMUSG00000022683;ENSMUSG00000025876;ENSMUSG00000030093;ENSMUSG00000030302;ENSMUSG00000039057;ENSMUSG00000067768	6
BP	GO:0043154	negative regulation of cysteine-type endopeptidase activity involved in apoptotic process	0.349756	0.585206	ENSMUSG00000014776	1
BP	GO:0051851	modulation by host of symbiont process	0.349756	0.585206	ENSMUSG00000032496	1
BP	GO:0070664	negative regulation of leukocyte proliferation	0.349756	0.585206	ENSMUSG00000029816	1
BP	GO:0072655	establishment of protein localization to mitochondrion	0.349756	0.585206	ENSMUSG00000014776	1
BP	GO:0098773	skin epidermis development	0.349756	0.585206	ENSMUSG00000022683	1
BP	GO:0006094	gluconeogenesis	0.352612	0.587115	ENSMUSG00000057666	1
BP	GO:0006835	dicarboxylic acid transport	0.352612	0.587115	ENSMUSG00000027568	1
BP	GO:0036473	cell death in response to oxidative stress	0.352612	0.587115	ENSMUSG00000014776	1
BP	GO:0070167	regulation of biomineral tissue development	0.352612	0.587115	ENSMUSG00000032496	1
BP	GO:0110149	regulation of biomineralization	0.352612	0.587115	ENSMUSG00000032496	1
BP	GO:2001243	negative regulation of intrinsic apoptotic signaling pathway	0.352612	0.587115	ENSMUSG00000014776	1
BP	GO:0098656	anion transmembrane transport	0.354733	0.588984	ENSMUSG00000027568;ENSMUSG00000028255	2
BP	GO:0006497	protein lipidation	0.355456	0.588984	ENSMUSG00000032523	1
BP	GO:0019915	lipid storage	0.355456	0.588984	ENSMUSG00000022683	1
BP	GO:0043502	regulation of muscle adaptation	0.355456	0.588984	ENSMUSG00000014776	1
BP	GO:0050795	regulation of behavior	0.355456	0.588984	ENSMUSG00000015090	1
BP	GO:0090630	activation of GTPase activity	0.355456	0.588984	ENSMUSG00000096596	1
BP	GO:0010948	negative regulation of cell cycle process	0.356315	0.589931	ENSMUSG00000029816;ENSMUSG00000039057	2
BP	GO:0006915	apoptotic process	0.357707	0.591289	ENSMUSG00000014776;ENSMUSG00000025876;ENSMUSG00000027568;ENSMUSG00000030093;ENSMUSG00000031870;ENSMUSG00000032496;ENSMUSG00000044165;ENSMUSG00000053030;ENSMUSG00000057666;ENSMUSG00000096596	10
BP	GO:0044403	biological process involved in symbiotic interaction	0.357896	0.591289	ENSMUSG00000032496;ENSMUSG00000057666	2
BP	GO:0009953	dorsal/ventral pattern formation	0.358287	0.591289	ENSMUSG00000030093	1
BP	GO:0060993	kidney morphogenesis	0.358287	0.591289	ENSMUSG00000028222	1
BP	GO:0010033	response to organic substance	0.359034	0.592009	ENSMUSG00000014776;ENSMUSG00000015090;ENSMUSG00000019102;ENSMUSG00000020524;ENSMUSG00000022683;ENSMUSG00000027559;ENSMUSG00000027568;ENSMUSG00000028222;ENSMUSG00000030093;ENSMUSG00000030111;ENSMUSG00000031870;ENSMUSG00000032496;ENSMUSG00000034009;ENSMUSG00000056544;ENSMUSG00000057666;ENSMUSG00000067768;ENSMUSG00000096596	17
BP	GO:0050807	regulation of synapse organization	0.361053	0.592009	ENSMUSG00000030093;ENSMUSG00000067768	2
BP	GO:0001657	ureteric bud development	0.361107	0.592009	ENSMUSG00000028222	1
BP	GO:0019935	cyclic-nucleotide-mediated signaling	0.361107	0.592009	ENSMUSG00000057666	1
BP	GO:0046031	ADP metabolic process	0.361107	0.592009	ENSMUSG00000057666	1
BP	GO:0061326	renal tubule development	0.361107	0.592009	ENSMUSG00000028222	1
BP	GO:1904063	negative regulation of cation transmembrane transport	0.361107	0.592009	ENSMUSG00000027568	1
BP	GO:0032940	secretion by cell	0.362446	0.592009	ENSMUSG00000015090;ENSMUSG00000022683;ENSMUSG00000027568;ENSMUSG00000030093;ENSMUSG00000067768	5
BP	GO:0061448	connective tissue development	0.36263	0.592009	ENSMUSG00000030093;ENSMUSG00000034009	2
BP	GO:0010770	positive regulation of cell morphogenesis involved in differentiation	0.363914	0.592009	ENSMUSG00000067768	1
BP	GO:0019319	hexose biosynthetic process	0.363914	0.592009	ENSMUSG00000057666	1
BP	GO:0030593	neutrophil chemotaxis	0.363914	0.592009	ENSMUSG00000096596	1
BP	GO:0032479	regulation of type I interferon production	0.363914	0.592009	ENSMUSG00000057666	1
BP	GO:0032606	type I interferon production	0.363914	0.592009	ENSMUSG00000057666	1
BP	GO:0071347	cellular response to interleukin-1	0.363914	0.592009	ENSMUSG00000096596	1
BP	GO:0072163	mesonephric epithelium development	0.363914	0.592009	ENSMUSG00000028222	1
BP	GO:0072164	mesonephric tubule development	0.363914	0.592009	ENSMUSG00000028222	1
BP	GO:2000106	regulation of leukocyte apoptotic process	0.363914	0.592009	ENSMUSG00000096596	1
BP	GO:0006397	mRNA processing	0.364687	0.592797	ENSMUSG00000014776;ENSMUSG00000036109;ENSMUSG00000090553	3
BP	GO:0090596	sensory organ morphogenesis	0.365779	0.593732	ENSMUSG00000028222;ENSMUSG00000030302	2
BP	GO:0015844	monoamine transport	0.366709	0.593732	ENSMUSG00000067768	1
BP	GO:0015914	phospholipid transport	0.366709	0.593732	ENSMUSG00000022683	1
BP	GO:0016079	synaptic vesicle exocytosis	0.366709	0.593732	ENSMUSG00000030093	1
BP	GO:0060349	bone morphogenesis	0.366709	0.593732	ENSMUSG00000032496	1
BP	GO:0006576	cellular biogenic amine metabolic process	0.369491	0.595888	ENSMUSG00000028141	1
BP	GO:0042158	lipoprotein biosynthetic process	0.369491	0.595888	ENSMUSG00000032523	1
BP	GO:0042472	inner ear morphogenesis	0.369491	0.595888	ENSMUSG00000030302	1
BP	GO:0051817	modulation of process of other organism involved in symbiotic interaction	0.369491	0.595888	ENSMUSG00000032496	1
BP	GO:0060291	long-term synaptic potentiation	0.369491	0.595888	ENSMUSG00000028222	1
BP	GO:0008219	cell death	0.370373	0.596617	ENSMUSG00000014776;ENSMUSG00000025876;ENSMUSG00000027568;ENSMUSG00000029816;ENSMUSG00000030093;ENSMUSG00000031870;ENSMUSG00000032496;ENSMUSG00000044165;ENSMUSG00000053030;ENSMUSG00000057666;ENSMUSG00000096596	11
BP	GO:0043043	peptide biosynthetic process	0.370524	0.596617	ENSMUSG00000010592;ENSMUSG00000025977;ENSMUSG00000043424;ENSMUSG00000057666	4
BP	GO:0050803	regulation of synapse structure or activity	0.372059	0.59754	ENSMUSG00000030093;ENSMUSG00000067768	2
BP	GO:0030838	positive regulation of actin filament polymerization	0.372262	0.59754	ENSMUSG00000096596	1
BP	GO:0051591	response to cAMP	0.372262	0.59754	ENSMUSG00000019102	1
BP	GO:0070585	protein localization to mitochondrion	0.372262	0.59754	ENSMUSG00000014776	1
BP	GO:0010608	posttranscriptional regulation of gene expression	0.374233	0.599157	ENSMUSG00000010592;ENSMUSG00000025977;ENSMUSG00000057666	3
BP	GO:0001823	mesonephros development	0.37502	0.599157	ENSMUSG00000028222	1
BP	GO:0002690	positive regulation of leukocyte chemotaxis	0.37502	0.599157	ENSMUSG00000096596	1
BP	GO:0014909	smooth muscle cell migration	0.37502	0.599157	ENSMUSG00000031870	1
BP	GO:0032755	positive regulation of interleukin-6 production	0.37502	0.599157	ENSMUSG00000049709	1
BP	GO:0070301	cellular response to hydrogen peroxide	0.37502	0.599157	ENSMUSG00000014776	1
BP	GO:0000041	transition metal ion transport	0.377767	0.601672	ENSMUSG00000032496	1
BP	GO:0002027	regulation of heart rate	0.377767	0.601672	ENSMUSG00000071112	1
BP	GO:0002275	myeloid cell activation involved in immune response	0.377767	0.601672	ENSMUSG00000015090	1
BP	GO:0003333	amino acid transmembrane transport	0.377767	0.601672	ENSMUSG00000027568	1
BP	GO:0016358	dendrite development	0.379876	0.604153	ENSMUSG00000030093;ENSMUSG00000067768	2
BP	GO:0006641	triglyceride metabolic process	0.380502	0.604153	ENSMUSG00000032207	1
BP	GO:0007200	phospholipase C-activating G protein-coupled receptor signaling pathway	0.380502	0.604153	ENSMUSG00000020591	1
BP	GO:0048525	negative regulation of viral process	0.380502	0.604153	ENSMUSG00000032496	1
BP	GO:0006165	nucleoside diphosphate phosphorylation	0.383224	0.6066	ENSMUSG00000057666	1
BP	GO:0009135	purine nucleoside diphosphate metabolic process	0.383224	0.6066	ENSMUSG00000057666	1
BP	GO:0009179	purine ribonucleoside diphosphate metabolic process	0.383224	0.6066	ENSMUSG00000057666	1
BP	GO:0010595	positive regulation of endothelial cell migration	0.383224	0.6066	ENSMUSG00000030093	1
BP	GO:0034765	regulation of ion transmembrane transport	0.383752	0.606967	ENSMUSG00000014776;ENSMUSG00000027568;ENSMUSG00000038026	3
BP	GO:1901565	organonitrogen compound catabolic process	0.384621	0.607872	ENSMUSG00000019772;ENSMUSG00000022683;ENSMUSG00000028141;ENSMUSG00000034456;ENSMUSG00000041193;ENSMUSG00000069873;ENSMUSG00000074768	7
BP	GO:0030518	intracellular steroid hormone receptor signaling pathway	0.385935	0.608339	ENSMUSG00000031870	1
BP	GO:0046364	monosaccharide biosynthetic process	0.385935	0.608339	ENSMUSG00000057666	1
BP	GO:0072676	lymphocyte migration	0.385935	0.608339	ENSMUSG00000096596	1
BP	GO:0030198	extracellular matrix organization	0.386101	0.608339	ENSMUSG00000032572;ENSMUSG00000034009	2
BP	GO:0045229	external encapsulating structure organization	0.387653	0.60999	ENSMUSG00000032572;ENSMUSG00000034009	2
BP	GO:0002444	myeloid leukocyte mediated immunity	0.388634	0.60999	ENSMUSG00000015090	1
BP	GO:0007006	mitochondrial membrane organization	0.388634	0.60999	ENSMUSG00000014776	1
BP	GO:0034766	negative regulation of ion transmembrane transport	0.388634	0.60999	ENSMUSG00000027568	1
BP	GO:1902476	chloride transmembrane transport	0.388634	0.60999	ENSMUSG00000028255	1
BP	GO:0043062	extracellular structure organization	0.389204	0.610416	ENSMUSG00000032572;ENSMUSG00000034009	2
BP	GO:0010647	positive regulation of cell communication	0.390181	0.611482	ENSMUSG00000020524;ENSMUSG00000020591;ENSMUSG00000028222;ENSMUSG00000029816;ENSMUSG00000030093;ENSMUSG00000032496;ENSMUSG00000041193;ENSMUSG00000057666;ENSMUSG00000096596	9
BP	GO:0002824	positive regulation of adaptive immune response based on somatic recombination of immune receptors built from immunoglobulin superfamily domains	0.391322	0.611869	ENSMUSG00000049709	1
BP	GO:0008637	apoptotic mitochondrial changes	0.391322	0.611869	ENSMUSG00000014776	1
BP	GO:0051952	regulation of amine transport	0.391322	0.611869	ENSMUSG00000027568	1
BP	GO:0120035	regulation of plasma membrane bounded cell projection organization	0.392455	0.612322	ENSMUSG00000020990;ENSMUSG00000030093;ENSMUSG00000067768;ENSMUSG00000096596	4
BP	GO:0012501	programmed cell death	0.393901	0.612322	ENSMUSG00000014776;ENSMUSG00000025876;ENSMUSG00000027568;ENSMUSG00000030093;ENSMUSG00000031870;ENSMUSG00000032496;ENSMUSG00000044165;ENSMUSG00000053030;ENSMUSG00000057666;ENSMUSG00000096596	10
BP	GO:0006939	smooth muscle contraction	0.393997	0.612322	ENSMUSG00000071112	1
BP	GO:0046939	nucleotide phosphorylation	0.393997	0.612322	ENSMUSG00000057666	1
BP	GO:0048477	oogenesis	0.393997	0.612322	ENSMUSG00000010592	1
BP	GO:1902106	negative regulation of leukocyte differentiation	0.393997	0.612322	ENSMUSG00000032496	1
BP	GO:1904035	regulation of epithelial cell apoptotic process	0.393997	0.612322	ENSMUSG00000031870	1
BP	GO:2000027	regulation of animal organ morphogenesis	0.393997	0.612322	ENSMUSG00000030093	1
BP	GO:0048732	gland development	0.394426	0.612524	ENSMUSG00000030302;ENSMUSG00000031870;ENSMUSG00000034009	3
BP	GO:0023056	positive regulation of signaling	0.395294	0.613407	ENSMUSG00000020524;ENSMUSG00000020591;ENSMUSG00000028222;ENSMUSG00000029816;ENSMUSG00000030093;ENSMUSG00000032496;ENSMUSG00000041193;ENSMUSG00000057666;ENSMUSG00000096596	9
BP	GO:0051588	regulation of neurotransmitter transport	0.396662	0.614601	ENSMUSG00000030093	1
BP	GO:1990830	cellular response to leukemia inhibitory factor	0.396662	0.614601	ENSMUSG00000022683	1
BP	GO:0002062	chondrocyte differentiation	0.399314	0.617313	ENSMUSG00000030093	1
BP	GO:0120034	positive regulation of plasma membrane bounded cell projection assembly	0.399314	0.617313	ENSMUSG00000096596	1
BP	GO:1990823	response to leukemia inhibitory factor	0.399314	0.617313	ENSMUSG00000022683	1
BP	GO:0038061	NIK/NF-kappaB signaling	0.401955	0.619995	ENSMUSG00000014776	1
BP	GO:0042303	molting cycle	0.401955	0.619995	ENSMUSG00000022683	1
BP	GO:0042633	hair cycle	0.401955	0.619995	ENSMUSG00000022683	1
BP	GO:0061564	axon development	0.403876	0.621759	ENSMUSG00000022683;ENSMUSG00000025876;ENSMUSG00000030093	3
BP	GO:0044106	cellular amine metabolic process	0.404584	0.621759	ENSMUSG00000028141	1
BP	GO:0044272	sulfur compound biosynthetic process	0.404584	0.621759	ENSMUSG00000074768	1
BP	GO:1903707	negative regulation of hemopoiesis	0.404584	0.621759	ENSMUSG00000032496	1
BP	GO:0051258	protein polymerization	0.404613	0.621759	ENSMUSG00000008813;ENSMUSG00000096596	2
BP	GO:0031344	regulation of cell projection organization	0.406365	0.623985	ENSMUSG00000020990;ENSMUSG00000030093;ENSMUSG00000067768;ENSMUSG00000096596	4
BP	GO:0043255	regulation of carbohydrate biosynthetic process	0.407202	0.624337	ENSMUSG00000027568	1
BP	GO:0048024	regulation of mRNA splicing, via spliceosome	0.407202	0.624337	ENSMUSG00000036109	1
BP	GO:0002526	acute inflammatory response	0.409809	0.626929	ENSMUSG00000030111	1
BP	GO:0002821	positive regulation of adaptive immune response	0.409809	0.626929	ENSMUSG00000049709	1
BP	GO:0072009	nephron epithelium development	0.409809	0.626929	ENSMUSG00000028222	1
BP	GO:0032501	multicellular organismal process	0.410611	0.627625	ENSMUSG00000007907;ENSMUSG00000008813;ENSMUSG00000010592;ENSMUSG00000014776;ENSMUSG00000015090;ENSMUSG00000020524;ENSMUSG00000022501;ENSMUSG00000022683;ENSMUSG00000024224;ENSMUSG00000025876;ENSMUSG00000025977;ENSMUSG00000027568;ENSMUSG00000028141;ENSMUSG00000028222;ENSMUSG00000029707;ENSMUSG00000029816;ENSMUSG00000030093;ENSMUSG00000030111;ENSMUSG00000030302;ENSMUSG00000031870;ENSMUSG00000032207;…	40
BP	GO:0050808	synapse organization	0.410937	0.627625	ENSMUSG00000030093;ENSMUSG00000030302;ENSMUSG00000067768	3
BP	GO:0007589	body fluid secretion	0.412404	0.627625	ENSMUSG00000030302	1
BP	GO:0009185	ribonucleoside diphosphate metabolic process	0.412404	0.627625	ENSMUSG00000057666	1
BP	GO:0014812	muscle cell migration	0.412404	0.627625	ENSMUSG00000031870	1
BP	GO:0098659	inorganic cation import across plasma membrane	0.412404	0.627625	ENSMUSG00000038026	1
BP	GO:0099587	inorganic ion import across plasma membrane	0.412404	0.627625	ENSMUSG00000038026	1
BP	GO:0009895	negative regulation of catabolic process	0.413772	0.629202	ENSMUSG00000010592;ENSMUSG00000025977	2
BP	GO:0140352	export from cell	0.414934	0.629202	ENSMUSG00000015090;ENSMUSG00000022683;ENSMUSG00000027568;ENSMUSG00000030093;ENSMUSG00000067768	5
BP	GO:0010769	regulation of cell morphogenesis involved in differentiation	0.414988	0.629202	ENSMUSG00000067768	1
BP	GO:0015837	amine transport	0.414988	0.629202	ENSMUSG00000027568	1
BP	GO:0019079	viral genome replication	0.414988	0.629202	ENSMUSG00000032496	1
BP	GO:0006954	inflammatory response	0.415279	0.629202	ENSMUSG00000022683;ENSMUSG00000030111;ENSMUSG00000049709;ENSMUSG00000096596	4
BP	GO:1901990	regulation of mitotic cell cycle phase transition	0.41681	0.630797	ENSMUSG00000029816;ENSMUSG00000039057	2
BP	GO:0030316	osteoclast differentiation	0.417561	0.630797	ENSMUSG00000032496	1
BP	GO:0032612	interleukin-1 production	0.417561	0.630797	ENSMUSG00000049709	1
BP	GO:0032652	regulation of interleukin-1 production	0.417561	0.630797	ENSMUSG00000049709	1
BP	GO:0002252	immune effector process	0.419233	0.63234	ENSMUSG00000015090;ENSMUSG00000030111;ENSMUSG00000041193;ENSMUSG00000055561	4
BP	GO:0002065	columnar/cuboidal epithelial cell differentiation	0.420123	0.63234	ENSMUSG00000031870	1
BP	GO:0006090	pyruvate metabolic process	0.420123	0.63234	ENSMUSG00000057666	1
BP	GO:0009308	amine metabolic process	0.420123	0.63234	ENSMUSG00000028141	1
BP	GO:0042752	regulation of circadian rhythm	0.420123	0.63234	ENSMUSG00000015090	1
BP	GO:0045596	negative regulation of cell differentiation	0.421208	0.633509	ENSMUSG00000030093;ENSMUSG00000032496;ENSMUSG00000036109;ENSMUSG00000096596	4
BP	GO:0001952	regulation of cell-matrix adhesion	0.422673	0.633856	ENSMUSG00000096596	1
BP	GO:0002224	toll-like receptor signaling pathway	0.422673	0.633856	ENSMUSG00000032496	1
BP	GO:0018958	phenol-containing compound metabolic process	0.422673	0.633856	ENSMUSG00000030302	1
BP	GO:0019751	polyol metabolic process	0.422673	0.633856	ENSMUSG00000027568	1
BP	GO:0002009	morphogenesis of an epithelium	0.424986	0.636269	ENSMUSG00000022683;ENSMUSG00000030093;ENSMUSG00000031870	3
BP	GO:0050868	negative regulation of T cell activation	0.425213	0.636269	ENSMUSG00000029816	1
BP	GO:0051897	positive regulation of protein kinase B signaling	0.425213	0.636269	ENSMUSG00000096596	1
BP	GO:0003014	renal system process	0.427741	0.638192	ENSMUSG00000071112	1
BP	GO:0043401	steroid hormone mediated signaling pathway	0.427741	0.638192	ENSMUSG00000031870	1
BP	GO:0043500	muscle adaptation	0.427741	0.638192	ENSMUSG00000014776	1
BP	GO:0071621	granulocyte chemotaxis	0.427741	0.638192	ENSMUSG00000096596	1
BP	GO:0048646	anatomical structure formation involved in morphogenesis	0.430098	0.639624	ENSMUSG00000028222;ENSMUSG00000030093;ENSMUSG00000030302;ENSMUSG00000041165;ENSMUSG00000053030;ENSMUSG00000079652	6
BP	GO:0031109	microtubule polymerization or depolymerization	0.430258	0.639624	ENSMUSG00000008813	1
BP	GO:0035303	regulation of dephosphorylation	0.430258	0.639624	ENSMUSG00000028141	1
BP	GO:0042471	ear morphogenesis	0.430258	0.639624	ENSMUSG00000030302	1
BP	GO:1990266	neutrophil migration	0.430258	0.639624	ENSMUSG00000096596	1
BP	GO:0051046	regulation of secretion	0.431059	0.64035	ENSMUSG00000022683;ENSMUSG00000027568;ENSMUSG00000030093;ENSMUSG00000071112	4
BP	GO:0001676	long-chain fatty acid metabolic process	0.432765	0.641029	ENSMUSG00000018907	1
BP	GO:0006821	chloride transport	0.432765	0.641029	ENSMUSG00000028255	1
BP	GO:0032414	positive regulation of ion transmembrane transporter activity	0.432765	0.641029	ENSMUSG00000027568	1
BP	GO:0071675	regulation of mononuclear cell migration	0.432765	0.641029	ENSMUSG00000096596	1
BP	GO:0001775	cell activation	0.433248	0.641282	ENSMUSG00000015090;ENSMUSG00000022683;ENSMUSG00000029816;ENSMUSG00000030093;ENSMUSG00000066108;ENSMUSG00000096596	6
BP	GO:0007631	feeding behavior	0.43526	0.643333	ENSMUSG00000017316	1
BP	GO:0070555	response to interleukin-1	0.43526	0.643333	ENSMUSG00000096596	1
BP	GO:0080134	regulation of response to stress	0.436298	0.644402	ENSMUSG00000014776;ENSMUSG00000022683;ENSMUSG00000030093;ENSMUSG00000030111;ENSMUSG00000049709;ENSMUSG00000055561;ENSMUSG00000096596	7
BP	GO:0034440	lipid oxidation	0.437745	0.64561	ENSMUSG00000018907	1
BP	GO:0071887	leukocyte apoptotic process	0.437745	0.64561	ENSMUSG00000096596	1
BP	GO:0006796	phosphate-containing compound metabolic process	0.439571	0.647399	ENSMUSG00000020990;ENSMUSG00000022683;ENSMUSG00000026564;ENSMUSG00000027568;ENSMUSG00000028141;ENSMUSG00000029816;ENSMUSG00000030302;ENSMUSG00000032207;ENSMUSG00000032496;ENSMUSG00000041193;ENSMUSG00000050089;ENSMUSG00000057666;ENSMUSG00000096596	13
BP	GO:0014065	phosphatidylinositol 3-kinase signaling	0.440218	0.647399	ENSMUSG00000039057	1
BP	GO:0030326	embryonic limb morphogenesis	0.440218	0.647399	ENSMUSG00000030093	1
BP	GO:0035113	embryonic appendage morphogenesis	0.440218	0.647399	ENSMUSG00000030093	1
BP	GO:0009653	anatomical structure morphogenesis	0.441724	0.649148	ENSMUSG00000022683;ENSMUSG00000025876;ENSMUSG00000028222;ENSMUSG00000030093;ENSMUSG00000030302;ENSMUSG00000031870;ENSMUSG00000032496;ENSMUSG00000034009;ENSMUSG00000039057;ENSMUSG00000041165;ENSMUSG00000053030;ENSMUSG00000067768;ENSMUSG00000079652	13
BP	GO:0002688	regulation of leukocyte chemotaxis	0.442681	0.650089	ENSMUSG00000096596	1
BP	GO:0032386	regulation of intracellular transport	0.443792	0.651255	ENSMUSG00000014776;ENSMUSG00000028141	2
BP	GO:0030278	regulation of ossification	0.445134	0.652493	ENSMUSG00000032496	1
BP	GO:0016050	vesicle organization	0.445272	0.652493	ENSMUSG00000053030;ENSMUSG00000079652	2
BP	GO:0045667	regulation of osteoblast differentiation	0.447575	0.654076	ENSMUSG00000032496	1
BP	GO:0050773	regulation of dendrite development	0.447575	0.654076	ENSMUSG00000067768	1
BP	GO:0060079	excitatory postsynaptic potential	0.447575	0.654076	ENSMUSG00000030093	1
BP	GO:0019538	protein metabolic process	0.447626	0.654076	ENSMUSG00000010592;ENSMUSG00000014776;ENSMUSG00000017310;ENSMUSG00000019772;ENSMUSG00000020990;ENSMUSG00000022683;ENSMUSG00000022871;ENSMUSG00000025977;ENSMUSG00000026564;ENSMUSG00000027443;ENSMUSG00000028141;ENSMUSG00000028255;ENSMUSG00000029816;ENSMUSG00000030093;ENSMUSG00000030111;ENSMUSG00000032207;ENSMUSG00000032496;ENSMUSG00000032523;ENSMUSG00000043424;ENSMUSG00000053030;ENSMUSG00000055561;…	25
BP	GO:0016311	dephosphorylation	0.449697	0.656619	ENSMUSG00000026564;ENSMUSG00000028141	2
BP	GO:1903828	negative regulation of cellular protein localization	0.450006	0.656619	ENSMUSG00000014776	1
BP	GO:0030155	regulation of cell adhesion	0.451606	0.656883	ENSMUSG00000029816;ENSMUSG00000055561;ENSMUSG00000056544;ENSMUSG00000096596	4
BP	GO:0006793	phosphorus metabolic process	0.451948	0.656883	ENSMUSG00000020990;ENSMUSG00000022683;ENSMUSG00000026564;ENSMUSG00000027568;ENSMUSG00000028141;ENSMUSG00000029816;ENSMUSG00000030302;ENSMUSG00000032207;ENSMUSG00000032496;ENSMUSG00000041193;ENSMUSG00000050089;ENSMUSG00000057666;ENSMUSG00000096596	13
BP	GO:0048585	negative regulation of response to stimulus	0.452049	0.656883	ENSMUSG00000014776;ENSMUSG00000022683;ENSMUSG00000026564;ENSMUSG00000030111;ENSMUSG00000032496;ENSMUSG00000055561;ENSMUSG00000056544;ENSMUSG00000071112	8
BP	GO:0010811	positive regulation of cell-substrate adhesion	0.452427	0.656883	ENSMUSG00000096596	1
BP	GO:0030218	erythrocyte differentiation	0.452427	0.656883	ENSMUSG00000022683	1
BP	GO:0032411	positive regulation of transporter activity	0.452427	0.656883	ENSMUSG00000027568	1
BP	GO:0048593	camera-type eye morphogenesis	0.452427	0.656883	ENSMUSG00000028222	1
BP	GO:0120031	plasma membrane bounded cell projection assembly	0.453882	0.658385	ENSMUSG00000020990;ENSMUSG00000050089;ENSMUSG00000096596	3
BP	GO:0051962	positive regulation of nervous system development	0.454103	0.658385	ENSMUSG00000030093;ENSMUSG00000067768	2
BP	GO:0098661	inorganic anion transmembrane transport	0.454837	0.658984	ENSMUSG00000028255	1
BP	GO:0055076	transition metal ion homeostasis	0.457236	0.661625	ENSMUSG00000032496	1
BP	GO:0007155	cell adhesion	0.457304	0.661625	ENSMUSG00000029816;ENSMUSG00000032572;ENSMUSG00000037705;ENSMUSG00000046167;ENSMUSG00000055561;ENSMUSG00000056544;ENSMUSG00000096596	7
BP	GO:1901566	organonitrogen compound biosynthetic process	0.458134	0.662183	ENSMUSG00000010592;ENSMUSG00000025977;ENSMUSG00000028141;ENSMUSG00000032207;ENSMUSG00000032523;ENSMUSG00000043424;ENSMUSG00000057666;ENSMUSG00000074768	8
BP	GO:1901615	organic hydroxy compound metabolic process	0.458453	0.662183	ENSMUSG00000027568;ENSMUSG00000030302;ENSMUSG00000032207	3
BP	GO:0023061	signal release	0.459594	0.662183	ENSMUSG00000022683;ENSMUSG00000030093;ENSMUSG00000067768	3
BP	GO:0009132	nucleoside diphosphate metabolic process	0.459625	0.662183	ENSMUSG00000057666	1
BP	GO:0010821	regulation of mitochondrion organization	0.459625	0.662183	ENSMUSG00000014776	1
BP	GO:0032355	response to estradiol	0.459625	0.662183	ENSMUSG00000030093	1
BP	GO:0009719	response to endogenous stimulus	0.460836	0.663461	ENSMUSG00000015090;ENSMUSG00000019102;ENSMUSG00000020524;ENSMUSG00000030093;ENSMUSG00000030111;ENSMUSG00000031870;ENSMUSG00000034009;ENSMUSG00000096596	8
BP	GO:0002761	regulation of myeloid leukocyte differentiation	0.462004	0.663746	ENSMUSG00000032496	1
BP	GO:0008203	cholesterol metabolic process	0.462004	0.663746	ENSMUSG00000032207	1
BP	GO:0050729	positive regulation of inflammatory response	0.462004	0.663746	ENSMUSG00000049709	1
BP	GO:1901564	organonitrogen compound metabolic process	0.4624	0.663852	ENSMUSG00000010592;ENSMUSG00000014776;ENSMUSG00000017310;ENSMUSG00000019772;ENSMUSG00000020990;ENSMUSG00000022683;ENSMUSG00000022871;ENSMUSG00000025977;ENSMUSG00000026564;ENSMUSG00000027443;ENSMUSG00000028141;ENSMUSG00000028255;ENSMUSG00000029816;ENSMUSG00000030093;ENSMUSG00000030111;ENSMUSG00000030302;ENSMUSG00000032207;ENSMUSG00000032496;ENSMUSG00000032523;ENSMUSG00000034456;ENSMUSG00000041193;…	29
BP	GO:0030031	cell projection assembly	0.464145	0.665891	ENSMUSG00000020990;ENSMUSG00000050089;ENSMUSG00000096596	3
BP	GO:0050727	regulation of inflammatory response	0.465754	0.667733	ENSMUSG00000022683;ENSMUSG00000049709	2
BP	GO:0001959	regulation of cytokine-mediated signaling pathway	0.46673	0.668198	ENSMUSG00000014776	1
BP	GO:0031623	receptor internalization	0.46673	0.668198	ENSMUSG00000020524	1
BP	GO:1903037	regulation of leukocyte cell-cell adhesion	0.4672	0.668406	ENSMUSG00000029816;ENSMUSG00000096596	2
BP	GO:2000145	regulation of cell motility	0.467697	0.668651	ENSMUSG00000008813;ENSMUSG00000029816;ENSMUSG00000030093;ENSMUSG00000031870;ENSMUSG00000096596	5
BP	GO:0006639	acylglycerol metabolic process	0.469077	0.670157	ENSMUSG00000032207	1
BP	GO:0060284	regulation of cell development	0.469812	0.670665	ENSMUSG00000030093;ENSMUSG00000032496;ENSMUSG00000067768	3
BP	GO:0043010	camera-type eye development	0.470086	0.670665	ENSMUSG00000028222;ENSMUSG00000030302	2
BP	GO:0015748	organophosphate ester transport	0.471415	0.671187	ENSMUSG00000022683	1
BP	GO:0046165	alcohol biosynthetic process	0.471415	0.671187	ENSMUSG00000027568	1
BP	GO:0032502	developmental process	0.471433	0.671187	ENSMUSG00000007907;ENSMUSG00000008813;ENSMUSG00000010592;ENSMUSG00000014776;ENSMUSG00000022501;ENSMUSG00000022683;ENSMUSG00000025876;ENSMUSG00000025977;ENSMUSG00000028141;ENSMUSG00000028222;ENSMUSG00000029707;ENSMUSG00000029816;ENSMUSG00000030093;ENSMUSG00000030111;ENSMUSG00000030302;ENSMUSG00000031870;ENSMUSG00000032496;ENSMUSG00000034009;ENSMUSG00000036109;ENSMUSG00000038015;ENSMUSG00000039057;…	30
BP	GO:0006638	neutral lipid metabolic process	0.473742	0.672609	ENSMUSG00000032207	1
BP	GO:0022612	gland morphogenesis	0.473742	0.672609	ENSMUSG00000031870	1
BP	GO:0046683	response to organophosphorus	0.473742	0.672609	ENSMUSG00000019102	1
BP	GO:0051783	regulation of nuclear division	0.473742	0.672609	ENSMUSG00000010592	1
BP	GO:0045786	negative regulation of cell cycle	0.474398	0.673074	ENSMUSG00000029816;ENSMUSG00000039057	2
BP	GO:0006887	exocytosis	0.47583	0.673569	ENSMUSG00000015090;ENSMUSG00000030093	2
BP	GO:0060249	anatomical structure homeostasis	0.47583	0.673569	ENSMUSG00000028222;ENSMUSG00000030302	2
BP	GO:0050728	negative regulation of inflammatory response	0.476059	0.673569	ENSMUSG00000022683	1
BP	GO:1903305	regulation of regulated secretory pathway	0.476059	0.673569	ENSMUSG00000030093	1
BP	GO:0031589	cell-substrate adhesion	0.477261	0.674805	ENSMUSG00000037705;ENSMUSG00000096596	2
BP	GO:0034101	erythrocyte homeostasis	0.478366	0.674964	ENSMUSG00000022683	1
BP	GO:0090316	positive regulation of intracellular protein transport	0.478366	0.674964	ENSMUSG00000028141	1
BP	GO:0060271	cilium assembly	0.478689	0.674964	ENSMUSG00000020990;ENSMUSG00000050089	2
BP	GO:1903532	positive regulation of secretion by cell	0.478689	0.674964	ENSMUSG00000022683;ENSMUSG00000027568	2
BP	GO:0016125	sterol metabolic process	0.480663	0.676354	ENSMUSG00000032207	1
BP	GO:0042157	lipoprotein metabolic process	0.480663	0.676354	ENSMUSG00000032523	1
BP	GO:0042542	response to hydrogen peroxide	0.480663	0.676354	ENSMUSG00000014776	1
BP	GO:0050684	regulation of mRNA processing	0.48295	0.678541	ENSMUSG00000036109	1
BP	GO:0051224	negative regulation of protein transport	0.48295	0.678541	ENSMUSG00000014776	1
BP	GO:0060429	epithelium development	0.483208	0.678541	ENSMUSG00000022683;ENSMUSG00000028222;ENSMUSG00000030093;ENSMUSG00000030302;ENSMUSG00000031870;ENSMUSG00000055561	6
BP	GO:1904019	epithelial cell apoptotic process	0.485227	0.68091	ENSMUSG00000031870	1
BP	GO:0090066	regulation of anatomical structure size	0.486654	0.682446	ENSMUSG00000030093;ENSMUSG00000030302;ENSMUSG00000096596	3
BP	GO:0034622	cellular protein-containing complex assembly	0.487263	0.682691	ENSMUSG00000008813;ENSMUSG00000014776;ENSMUSG00000043424;ENSMUSG00000090553;ENSMUSG00000096596	5
BP	GO:1902652	secondary alcohol metabolic process	0.487494	0.682691	ENSMUSG00000032207	1
BP	GO:0006066	alcohol metabolic process	0.488619	0.683334	ENSMUSG00000027568;ENSMUSG00000032207	2
BP	GO:0045860	positive regulation of protein kinase activity	0.488619	0.683334	ENSMUSG00000032496;ENSMUSG00000096596	2
BP	GO:0043604	amide biosynthetic process	0.489132	0.683586	ENSMUSG00000010592;ENSMUSG00000025977;ENSMUSG00000043424;ENSMUSG00000057666	4
BP	GO:0072073	kidney epithelium development	0.489751	0.683907	ENSMUSG00000028222	1
BP	GO:0032496	response to lipopolysaccharide	0.490028	0.683907	ENSMUSG00000032496;ENSMUSG00000056544	2
BP	GO:0010634	positive regulation of epithelial cell migration	0.491998	0.68526	ENSMUSG00000030093	1
BP	GO:0060759	regulation of response to cytokine stimulus	0.491998	0.68526	ENSMUSG00000014776	1
BP	GO:1904950	negative regulation of establishment of protein localization	0.491998	0.68526	ENSMUSG00000014776	1
BP	GO:0007269	neurotransmitter secretion	0.494236	0.687443	ENSMUSG00000030093	1
BP	GO:0099643	signal release from synapse	0.494236	0.687443	ENSMUSG00000030093	1
BP	GO:0002181	cytoplasmic translation	0.496464	0.688676	ENSMUSG00000043424	1
BP	GO:0034614	cellular response to reactive oxygen species	0.496464	0.688676	ENSMUSG00000014776	1
BP	GO:0035637	multicellular organismal signaling	0.496464	0.688676	ENSMUSG00000020524	1
BP	GO:0097530	granulocyte migration	0.496464	0.688676	ENSMUSG00000096596	1
BP	GO:1905039	carboxylic acid transmembrane transport	0.498682	0.691286	ENSMUSG00000027568	1
BP	GO:0045471	response to ethanol	0.50089	0.692943	ENSMUSG00000027559	1
BP	GO:1903825	organic acid transmembrane transport	0.50089	0.692943	ENSMUSG00000027568	1
BP	GO:2001236	regulation of extrinsic apoptotic signaling pathway	0.50089	0.692943	ENSMUSG00000014776	1
BP	GO:0030182	neuron differentiation	0.501679	0.693568	ENSMUSG00000022683;ENSMUSG00000025876;ENSMUSG00000030093;ENSMUSG00000030302;ENSMUSG00000039057;ENSMUSG00000046167;ENSMUSG00000067768	7
BP	GO:0031333	negative regulation of protein-containing complex assembly	0.503089	0.694114	ENSMUSG00000014776	1
BP	GO:0050921	positive regulation of chemotaxis	0.503089	0.694114	ENSMUSG00000096596	1
BP	GO:1903900	regulation of viral life cycle	0.503089	0.694114	ENSMUSG00000032496	1
BP	GO:0010035	response to inorganic substance	0.504341	0.695374	ENSMUSG00000014776;ENSMUSG00000020524;ENSMUSG00000057666	3
BP	GO:0035107	appendage morphogenesis	0.505278	0.695732	ENSMUSG00000030093	1
BP	GO:0035108	limb morphogenesis	0.505278	0.695732	ENSMUSG00000030093	1
BP	GO:0009887	animal organ morphogenesis	0.505753	0.695918	ENSMUSG00000028222;ENSMUSG00000030093;ENSMUSG00000030302;ENSMUSG00000031870;ENSMUSG00000032496	5
BP	GO:0010604	positive regulation of macromolecule metabolic process	0.507159	0.697386	ENSMUSG00000010592;ENSMUSG00000019772;ENSMUSG00000020524;ENSMUSG00000022683;ENSMUSG00000025977;ENSMUSG00000027568;ENSMUSG00000028141;ENSMUSG00000029816;ENSMUSG00000030093;ENSMUSG00000031870;ENSMUSG00000032496;ENSMUSG00000049709;ENSMUSG00000057666;ENSMUSG00000071112;ENSMUSG00000078875;ENSMUSG00000096596	16
BP	GO:1904062	regulation of cation transmembrane transport	0.508127	0.697958	ENSMUSG00000014776;ENSMUSG00000027568	2
BP	GO:0040012	regulation of locomotion	0.508255	0.697958	ENSMUSG00000008813;ENSMUSG00000029816;ENSMUSG00000030093;ENSMUSG00000031870;ENSMUSG00000096596	5
BP	GO:0072006	nephron development	0.509628	0.699376	ENSMUSG00000028222	1
BP	GO:0045321	leukocyte activation	0.511584	0.700002	ENSMUSG00000015090;ENSMUSG00000022683;ENSMUSG00000029816;ENSMUSG00000066108;ENSMUSG00000096596	5
BP	GO:0016052	carbohydrate catabolic process	0.511789	0.700002	ENSMUSG00000057666	1
BP	GO:0032635	interleukin-6 production	0.511789	0.700002	ENSMUSG00000049709	1
BP	GO:0032675	regulation of interleukin-6 production	0.511789	0.700002	ENSMUSG00000049709	1
BP	GO:0051250	negative regulation of lymphocyte activation	0.511789	0.700002	ENSMUSG00000029816	1
BP	GO:0002237	response to molecule of bacterial origin	0.512245	0.70016	ENSMUSG00000032496;ENSMUSG00000056544	2
BP	GO:0006865	amino acid transport	0.51394	0.701836	ENSMUSG00000027568	1
BP	GO:0006935	chemotaxis	0.514156	0.701836	ENSMUSG00000022683;ENSMUSG00000025876;ENSMUSG00000096596	3
BP	GO:0002687	positive regulation of leukocyte migration	0.516082	0.703064	ENSMUSG00000096596	1
BP	GO:0006937	regulation of muscle contraction	0.516082	0.703064	ENSMUSG00000071112	1
BP	GO:0051017	actin filament bundle assembly	0.516082	0.703064	ENSMUSG00000029707	1
BP	GO:0051171	regulation of nitrogen compound metabolic process	0.517242	0.703635	ENSMUSG00000010592;ENSMUSG00000014776;ENSMUSG00000017310;ENSMUSG00000019772;ENSMUSG00000022683;ENSMUSG00000022871;ENSMUSG00000025977;ENSMUSG00000027443;ENSMUSG00000027568;ENSMUSG00000028141;ENSMUSG00000029816;ENSMUSG00000030093;ENSMUSG00000030111;ENSMUSG00000031870;ENSMUSG00000032496;ENSMUSG00000032523;ENSMUSG00000036109;ENSMUSG00000046957;ENSMUSG00000053030;ENSMUSG00000055561;ENSMUSG00000057666;…	25
BP	GO:0071345	cellular response to cytokine stimulus	0.517305	0.703635	ENSMUSG00000014776;ENSMUSG00000022683;ENSMUSG00000057666;ENSMUSG00000096596	4
BP	GO:0044782	cilium organization	0.517702	0.703635	ENSMUSG00000020990;ENSMUSG00000050089	2
BP	GO:0043433	negative regulation of DNA-binding transcription factor activity	0.518215	0.703635	ENSMUSG00000022683	1
BP	GO:0048015	phosphatidylinositol-mediated signaling	0.518215	0.703635	ENSMUSG00000039057	1
BP	GO:0007159	leukocyte cell-cell adhesion	0.51906	0.704316	ENSMUSG00000029816;ENSMUSG00000096596	2
BP	GO:0042330	taxis	0.520643	0.705997	ENSMUSG00000022683;ENSMUSG00000025876;ENSMUSG00000096596	3
BP	GO:0042176	regulation of protein catabolic process	0.521768	0.70705	ENSMUSG00000019772;ENSMUSG00000028141	2
BP	GO:0014074	response to purine-containing compound	0.522452	0.70705	ENSMUSG00000019102	1
BP	GO:0061572	actin filament bundle organization	0.522452	0.70705	ENSMUSG00000029707	1
BP	GO:0001503	ossification	0.523118	0.707485	ENSMUSG00000029816;ENSMUSG00000032496	2
BP	GO:0071396	cellular response to lipid	0.523869	0.708032	ENSMUSG00000031870;ENSMUSG00000032496;ENSMUSG00000056544	3
BP	GO:0048017	inositol lipid-mediated signaling	0.524557	0.708032	ENSMUSG00000039057	1
BP	GO:0048592	eye morphogenesis	0.524557	0.708032	ENSMUSG00000028222	1
BP	GO:0010675	regulation of cellular carbohydrate metabolic process	0.526653	0.709461	ENSMUSG00000027568	1
BP	GO:0050768	negative regulation of neurogenesis	0.526653	0.709461	ENSMUSG00000030093	1
BP	GO:0055067	monovalent inorganic cation homeostasis	0.526653	0.709461	ENSMUSG00000071112	1
BP	GO:0034655	nucleobase-containing compound catabolic process	0.527154	0.709671	ENSMUSG00000010592;ENSMUSG00000025977	2
BP	GO:0050678	regulation of epithelial cell proliferation	0.528495	0.710872	ENSMUSG00000030093;ENSMUSG00000031870	2
BP	GO:0030534	adult behavior	0.52874	0.710872	ENSMUSG00000027568	1
BP	GO:0051270	regulation of cellular component movement	0.530554	0.712846	ENSMUSG00000008813;ENSMUSG00000029816;ENSMUSG00000030093;ENSMUSG00000031870;ENSMUSG00000096596	5
BP	GO:0006518	peptide metabolic process	0.532045	0.714382	ENSMUSG00000010592;ENSMUSG00000025977;ENSMUSG00000043424;ENSMUSG00000057666	4
BP	GO:0017148	negative regulation of translation	0.532885	0.714575	ENSMUSG00000057666	1
BP	GO:0048754	branching morphogenesis of an epithelial tube	0.532885	0.714575	ENSMUSG00000031870	1
BP	GO:0008584	male gonad development	0.534945	0.715933	ENSMUSG00000053030	1
BP	GO:0010594	regulation of endothelial cell migration	0.534945	0.715933	ENSMUSG00000030093	1
BP	GO:0050770	regulation of axonogenesis	0.534945	0.715933	ENSMUSG00000030093	1
BP	GO:0046546	development of primary male sexual characteristics	0.536995	0.717742	ENSMUSG00000053030	1
BP	GO:0051961	negative regulation of nervous system development	0.536995	0.717742	ENSMUSG00000030093	1
BP	GO:0009967	positive regulation of signal transduction	0.537361	0.717764	ENSMUSG00000020591;ENSMUSG00000029816;ENSMUSG00000030093;ENSMUSG00000032496;ENSMUSG00000041193;ENSMUSG00000057666;ENSMUSG00000096596	7
BP	GO:0002822	regulation of adaptive immune response based on somatic recombination of immune receptors built from immunoglobulin superfamily domains	0.539037	0.718599	ENSMUSG00000049709	1
BP	GO:0006956	complement activation	0.539037	0.718599	ENSMUSG00000030111	1
BP	GO:2001242	regulation of intrinsic apoptotic signaling pathway	0.539037	0.718599	ENSMUSG00000014776	1
BP	GO:0009888	tissue development	0.539604	0.718888	ENSMUSG00000022683;ENSMUSG00000028222;ENSMUSG00000029816;ENSMUSG00000030093;ENSMUSG00000030302;ENSMUSG00000031870;ENSMUSG00000032496;ENSMUSG00000034009;ENSMUSG00000055561	9
BP	GO:0001654	eye development	0.540443	0.719282	ENSMUSG00000028222;ENSMUSG00000030302	2
BP	GO:0043271	negative regulation of ion transport	0.541069	0.719282	ENSMUSG00000027568	1
BP	GO:1904064	positive regulation of cation transmembrane transport	0.541069	0.719282	ENSMUSG00000027568	1
BP	GO:0032879	regulation of localization	0.541301	0.719282	ENSMUSG00000008813;ENSMUSG00000014776;ENSMUSG00000019772;ENSMUSG00000022683;ENSMUSG00000027568;ENSMUSG00000028141;ENSMUSG00000029816;ENSMUSG00000030093;ENSMUSG00000030302;ENSMUSG00000031870;ENSMUSG00000038026;ENSMUSG00000071112;ENSMUSG00000096596	13
BP	GO:1903706	regulation of hemopoiesis	0.54307	0.721167	ENSMUSG00000032496;ENSMUSG00000096596	2
BP	GO:0150063	visual system development	0.54438	0.722439	ENSMUSG00000028222;ENSMUSG00000030302	2
BP	GO:0062013	positive regulation of small molecule metabolic process	0.545108	0.722937	ENSMUSG00000027568	1
BP	GO:0043409	negative regulation of MAPK cascade	0.547114	0.724661	ENSMUSG00000026564	1
BP	GO:0051896	regulation of protein kinase B signaling	0.547114	0.724661	ENSMUSG00000096596	1
BP	GO:0050905	neuromuscular process	0.549111	0.726837	ENSMUSG00000030302	1
BP	GO:1901987	regulation of cell cycle phase transition	0.549594	0.727007	ENSMUSG00000029816;ENSMUSG00000039057	2
BP	GO:0048880	sensory system development	0.55089	0.72744	ENSMUSG00000028222;ENSMUSG00000030302	2
BP	GO:0001659	temperature homeostasis	0.5511	0.72744	ENSMUSG00000027568	1
BP	GO:0007584	response to nutrient	0.5511	0.72744	ENSMUSG00000030111	1
BP	GO:0048729	tissue morphogenesis	0.551338	0.72744	ENSMUSG00000022683;ENSMUSG00000030093;ENSMUSG00000031870	3
BP	GO:0002221	pattern recognition receptor signaling pathway	0.55308	0.728801	ENSMUSG00000032496	1
BP	GO:0050792	regulation of viral process	0.55308	0.728801	ENSMUSG00000032496	1
BP	GO:0009150	purine ribonucleotide metabolic process	0.556052	0.732249	ENSMUSG00000030302;ENSMUSG00000057666	2
BP	GO:0071310	cellular response to organic substance	0.55647	0.732329	ENSMUSG00000014776;ENSMUSG00000020524;ENSMUSG00000022683;ENSMUSG00000028222;ENSMUSG00000030093;ENSMUSG00000031870;ENSMUSG00000032496;ENSMUSG00000034009;ENSMUSG00000056544;ENSMUSG00000057666;ENSMUSG00000096596	11
BP	GO:0030833	regulation of actin filament polymerization	0.558968	0.734674	ENSMUSG00000096596	1
BP	GO:0120254	olefinic compound metabolic process	0.558968	0.734674	ENSMUSG00000018907	1
BP	GO:0003012	muscle system process	0.559897	0.735424	ENSMUSG00000014776;ENSMUSG00000071112	2
BP	GO:0043603	cellular amide metabolic process	0.560394	0.735607	ENSMUSG00000010592;ENSMUSG00000025977;ENSMUSG00000034456;ENSMUSG00000043424;ENSMUSG00000057666	5
BP	GO:0007612	learning	0.560913	0.735818	ENSMUSG00000027568	1
BP	GO:0035295	tube development	0.562774	0.736946	ENSMUSG00000028222;ENSMUSG00000030093;ENSMUSG00000031870;ENSMUSG00000034009;ENSMUSG00000053030	5
BP	GO:0015698	inorganic anion transport	0.56285	0.736946	ENSMUSG00000028255	1
BP	GO:0071674	mononuclear cell migration	0.56285	0.736946	ENSMUSG00000096596	1
BP	GO:0031346	positive regulation of cell projection organization	0.563718	0.737121	ENSMUSG00000067768;ENSMUSG00000096596	2
BP	GO:0051047	positive regulation of secretion	0.563718	0.737121	ENSMUSG00000022683;ENSMUSG00000027568	2
BP	GO:1903530	regulation of secretion by cell	0.564727	0.737121	ENSMUSG00000022683;ENSMUSG00000027568;ENSMUSG00000030093	3
BP	GO:0042129	regulation of T cell proliferation	0.564779	0.737121	ENSMUSG00000029816	1
BP	GO:0045834	positive regulation of lipid metabolic process	0.564779	0.737121	ENSMUSG00000096596	1
BP	GO:0008283	cell population proliferation	0.566317	0.738219	ENSMUSG00000014776;ENSMUSG00000015090;ENSMUSG00000019102;ENSMUSG00000029816;ENSMUSG00000030093;ENSMUSG00000031870;ENSMUSG00000032496;ENSMUSG00000039057;ENSMUSG00000053030	9
BP	GO:0043484	regulation of RNA splicing	0.566699	0.738219	ENSMUSG00000036109	1
BP	GO:2001257	regulation of cation channel activity	0.566699	0.738219	ENSMUSG00000027568	1
BP	GO:0070997	neuron death	0.570034	0.739436	ENSMUSG00000029816;ENSMUSG00000057666	2
BP	GO:0002262	myeloid cell homeostasis	0.570515	0.739436	ENSMUSG00000022683	1
BP	GO:0002695	negative regulation of leukocyte activation	0.570515	0.739436	ENSMUSG00000029816	1
BP	GO:0002819	regulation of adaptive immune response	0.570515	0.739436	ENSMUSG00000049709	1
BP	GO:0006479	protein methylation	0.570515	0.739436	ENSMUSG00000074768	1
BP	GO:0008213	protein alkylation	0.570515	0.739436	ENSMUSG00000074768	1
BP	GO:0032388	positive regulation of intracellular transport	0.570515	0.739436	ENSMUSG00000028141	1
BP	GO:0050821	protein stabilization	0.570515	0.739436	ENSMUSG00000057666	1
BP	GO:0046700	heterocycle catabolic process	0.571289	0.739973	ENSMUSG00000010592;ENSMUSG00000025977	2
BP	GO:0048736	appendage development	0.574297	0.742931	ENSMUSG00000030093	1
BP	GO:0060173	limb development	0.574297	0.742931	ENSMUSG00000030093	1
BP	GO:0002700	regulation of production of molecular mediator of immune response	0.576176	0.743161	ENSMUSG00000055561	1
BP	GO:0034249	negative regulation of cellular amide metabolic process	0.576176	0.743161	ENSMUSG00000057666	1
BP	GO:0048659	smooth muscle cell proliferation	0.576176	0.743161	ENSMUSG00000014776	1
BP	GO:0006979	response to oxidative stress	0.576285	0.743161	ENSMUSG00000014776;ENSMUSG00000027559	2
BP	GO:0044772	mitotic cell cycle phase transition	0.576285	0.743161	ENSMUSG00000029816;ENSMUSG00000039057	2
BP	GO:0061351	neural precursor cell proliferation	0.578046	0.744965	ENSMUSG00000030093	1
BP	GO:0033674	positive regulation of kinase activity	0.578767	0.745425	ENSMUSG00000032496;ENSMUSG00000096596	2
BP	GO:0002833	positive regulation of response to biotic stimulus	0.579908	0.745428	ENSMUSG00000049709	1
BP	GO:0010562	positive regulation of phosphorus metabolic process	0.580135	0.745428	ENSMUSG00000027568;ENSMUSG00000029816;ENSMUSG00000032496;ENSMUSG00000096596	4
BP	GO:0045937	positive regulation of phosphate metabolic process	0.580135	0.745428	ENSMUSG00000027568;ENSMUSG00000029816;ENSMUSG00000032496;ENSMUSG00000096596	4
BP	GO:0060255	regulation of macromolecule metabolic process	0.581341	0.745428	ENSMUSG00000010592;ENSMUSG00000014776;ENSMUSG00000017310;ENSMUSG00000019772;ENSMUSG00000020524;ENSMUSG00000022683;ENSMUSG00000022871;ENSMUSG00000025977;ENSMUSG00000027443;ENSMUSG00000027568;ENSMUSG00000028141;ENSMUSG00000029816;ENSMUSG00000030093;ENSMUSG00000030111;ENSMUSG00000031870;ENSMUSG00000032496;ENSMUSG00000032523;ENSMUSG00000036109;ENSMUSG00000046957;ENSMUSG00000049709;ENSMUSG00000053030;…	27
BP	GO:0008016	regulation of heart contraction	0.581763	0.745428	ENSMUSG00000071112	1
BP	GO:0019827	stem cell population maintenance	0.581763	0.745428	ENSMUSG00000030093	1
BP	GO:0034767	positive regulation of ion transmembrane transport	0.581763	0.745428	ENSMUSG00000027568	1
BP	GO:0140013	meiotic nuclear division	0.581763	0.745428	ENSMUSG00000010592	1
BP	GO:0051240	positive regulation of multicellular organismal process	0.582036	0.745428	ENSMUSG00000027568;ENSMUSG00000030093;ENSMUSG00000032496;ENSMUSG00000049709;ENSMUSG00000057666;ENSMUSG00000067768;ENSMUSG00000071112	7
BP	GO:0009259	ribonucleotide metabolic process	0.58247	0.745518	ENSMUSG00000030302;ENSMUSG00000057666	2
BP	GO:0070925	organelle assembly	0.583588	0.746045	ENSMUSG00000020990;ENSMUSG00000050089;ENSMUSG00000053030;ENSMUSG00000079652	4
BP	GO:0009266	response to temperature stimulus	0.583609	0.746045	ENSMUSG00000027568	1
BP	GO:0050767	regulation of neurogenesis	0.584926	0.747264	ENSMUSG00000030093;ENSMUSG00000067768	2
BP	GO:0071902	positive regulation of protein serine/threonine kinase activity	0.585447	0.747464	ENSMUSG00000032496	1
BP	GO:0006163	purine nucleotide metabolic process	0.58615	0.747897	ENSMUSG00000030302;ENSMUSG00000057666	2
BP	GO:0006109	regulation of carbohydrate metabolic process	0.587277	0.748404	ENSMUSG00000027568	1
BP	GO:0046661	male sex differentiation	0.587277	0.748404	ENSMUSG00000053030	1
BP	GO:0030041	actin filament polymerization	0.589099	0.750261	ENSMUSG00000096596	1
BP	GO:0019221	cytokine-mediated signaling pathway	0.589806	0.750696	ENSMUSG00000014776;ENSMUSG00000096596	2
BP	GO:0080090	regulation of primary metabolic process	0.590265	0.750708	ENSMUSG00000010592;ENSMUSG00000014776;ENSMUSG00000017310;ENSMUSG00000019772;ENSMUSG00000022683;ENSMUSG00000022871;ENSMUSG00000025977;ENSMUSG00000027443;ENSMUSG00000027568;ENSMUSG00000028141;ENSMUSG00000029816;ENSMUSG00000030093;ENSMUSG00000030111;ENSMUSG00000031870;ENSMUSG00000032496;ENSMUSG00000032523;ENSMUSG00000036109;ENSMUSG00000046957;ENSMUSG00000053030;ENSMUSG00000055561;ENSMUSG00000057666;…	25
BP	GO:0008064	regulation of actin polymerization or depolymerization	0.590913	0.750708	ENSMUSG00000096596	1
BP	GO:0098727	maintenance of cell number	0.590913	0.750708	ENSMUSG00000030093	1
BP	GO:0007015	actin filament organization	0.592231	0.751917	ENSMUSG00000029707;ENSMUSG00000096596	2
BP	GO:0008285	negative regulation of cell population proliferation	0.592743	0.752103	ENSMUSG00000015090;ENSMUSG00000029816;ENSMUSG00000039057	3
BP	GO:0030832	regulation of actin filament length	0.594517	0.753584	ENSMUSG00000096596	1
BP	GO:0019693	ribose phosphate metabolic process	0.594645	0.753584	ENSMUSG00000030302;ENSMUSG00000057666	2
BP	GO:0061138	morphogenesis of a branching epithelium	0.59809	0.757191	ENSMUSG00000031870	1
BP	GO:0034329	cell junction assembly	0.598246	0.757191	ENSMUSG00000030093;ENSMUSG00000067768	2
BP	GO:0010564	regulation of cell cycle process	0.598597	0.757191	ENSMUSG00000010592;ENSMUSG00000029816;ENSMUSG00000039057	3
BP	GO:0008361	regulation of cell size	0.599865	0.758327	ENSMUSG00000030302	1
BP	GO:0002694	regulation of leukocyte activation	0.601504	0.759867	ENSMUSG00000022683;ENSMUSG00000029816;ENSMUSG00000066108	3
BP	GO:0019439	aromatic compound catabolic process	0.601823	0.759867	ENSMUSG00000010592;ENSMUSG00000025977	2
BP	GO:0009894	regulation of catabolic process	0.602291	0.759977	ENSMUSG00000010592;ENSMUSG00000019772;ENSMUSG00000025977;ENSMUSG00000028141	4
BP	GO:0006836	neurotransmitter transport	0.603392	0.759977	ENSMUSG00000030093	1
BP	GO:0043112	receptor metabolic process	0.603392	0.759977	ENSMUSG00000020524	1
BP	GO:0051216	cartilage development	0.603392	0.759977	ENSMUSG00000030093	1
BP	GO:0032103	positive regulation of response to external stimulus	0.604195	0.760523	ENSMUSG00000049709;ENSMUSG00000096596	2
BP	GO:0043491	protein kinase B signaling	0.606887	0.762069	ENSMUSG00000096596	1
BP	GO:0050866	negative regulation of cell activation	0.606887	0.762069	ENSMUSG00000029816	1
BP	GO:0071805	potassium ion transmembrane transport	0.606887	0.762069	ENSMUSG00000038026	1
BP	GO:0065008	regulation of biological quality	0.606909	0.762069	ENSMUSG00000010592;ENSMUSG00000014776;ENSMUSG00000020524;ENSMUSG00000020591;ENSMUSG00000022683;ENSMUSG00000025977;ENSMUSG00000027568;ENSMUSG00000028222;ENSMUSG00000030093;ENSMUSG00000030302;ENSMUSG00000032207;ENSMUSG00000032496;ENSMUSG00000038026;ENSMUSG00000057666;ENSMUSG00000067768;ENSMUSG00000071112;ENSMUSG00000096596	17
BP	GO:0051048	negative regulation of secretion	0.608624	0.763756	ENSMUSG00000071112	1
BP	GO:0010976	positive regulation of neuron projection development	0.610353	0.76499	ENSMUSG00000067768	1
BP	GO:0017157	regulation of exocytosis	0.610353	0.76499	ENSMUSG00000030093	1
BP	GO:0000302	response to reactive oxygen species	0.612074	0.766212	ENSMUSG00000014776	1
BP	GO:1903046	meiotic cell cycle process	0.612074	0.766212	ENSMUSG00000010592	1
BP	GO:0048699	generation of neurons	0.614517	0.768802	ENSMUSG00000022683;ENSMUSG00000025876;ENSMUSG00000030093;ENSMUSG00000030302;ENSMUSG00000039057;ENSMUSG00000046167;ENSMUSG00000067768	7
BP	GO:0071383	cellular response to steroid hormone stimulus	0.615494	0.768879	ENSMUSG00000031870	1
BP	GO:0034097	response to cytokine	0.615581	0.768879	ENSMUSG00000014776;ENSMUSG00000022683;ENSMUSG00000057666;ENSMUSG00000096596	4
BP	GO:0051130	positive regulation of cellular component organization	0.615703	0.768879	ENSMUSG00000008813;ENSMUSG00000010592;ENSMUSG00000030093;ENSMUSG00000067768;ENSMUSG00000096596	5
BP	GO:0030334	regulation of cell migration	0.616403	0.769286	ENSMUSG00000029816;ENSMUSG00000030093;ENSMUSG00000031870;ENSMUSG00000096596	4
BP	GO:0072521	purine-containing compound metabolic process	0.617053	0.769336	ENSMUSG00000030302;ENSMUSG00000057666	2
BP	GO:0099504	synaptic vesicle cycle	0.617193	0.769336	ENSMUSG00000030093	1
BP	GO:0051049	regulation of transport	0.618365	0.770042	ENSMUSG00000014776;ENSMUSG00000022683;ENSMUSG00000027568;ENSMUSG00000028141;ENSMUSG00000030093;ENSMUSG00000030302;ENSMUSG00000038026;ENSMUSG00000071112	8
BP	GO:1902115	regulation of organelle assembly	0.618884	0.770042	ENSMUSG00000020990	1
BP	GO:1902905	positive regulation of supramolecular fiber organization	0.618884	0.770042	ENSMUSG00000096596	1
BP	GO:0030258	lipid modification	0.622245	0.773754	ENSMUSG00000018907	1
BP	GO:0051239	regulation of multicellular organismal process	0.622949	0.774162	ENSMUSG00000014776;ENSMUSG00000015090;ENSMUSG00000022683;ENSMUSG00000027568;ENSMUSG00000029816;ENSMUSG00000030093;ENSMUSG00000032496;ENSMUSG00000049709;ENSMUSG00000057666;ENSMUSG00000067768;ENSMUSG00000071112;ENSMUSG00000096596	12
BP	GO:0022407	regulation of cell-cell adhesion	0.623932	0.774914	ENSMUSG00000029816;ENSMUSG00000096596	2
BP	GO:0044267	cellular protein metabolic process	0.624849	0.775584	ENSMUSG00000010592;ENSMUSG00000014776;ENSMUSG00000017310;ENSMUSG00000020990;ENSMUSG00000022871;ENSMUSG00000025977;ENSMUSG00000026564;ENSMUSG00000027443;ENSMUSG00000028141;ENSMUSG00000029816;ENSMUSG00000030111;ENSMUSG00000032496;ENSMUSG00000032523;ENSMUSG00000043424;ENSMUSG00000053030;ENSMUSG00000055561;ENSMUSG00000057666;ENSMUSG00000073551;ENSMUSG00000074768;ENSMUSG00000096596	20
BP	GO:0001505	regulation of neurotransmitter levels	0.625576	0.776017	ENSMUSG00000030093	1
BP	GO:0050673	epithelial cell proliferation	0.626204	0.776327	ENSMUSG00000030093;ENSMUSG00000031870	2
BP	GO:0010810	regulation of cell-substrate adhesion	0.627231	0.776855	ENSMUSG00000096596	1
BP	GO:0007346	regulation of mitotic cell cycle	0.628466	0.776855	ENSMUSG00000029816;ENSMUSG00000039057	2
BP	GO:0001763	morphogenesis of a branching structure	0.628878	0.776855	ENSMUSG00000031870	1
BP	GO:0031099	regeneration	0.628878	0.776855	ENSMUSG00000030093	1
BP	GO:0043281	regulation of cysteine-type endopeptidase activity involved in apoptotic process	0.628878	0.776855	ENSMUSG00000014776	1
BP	GO:0009628	response to abiotic stimulus	0.628901	0.776855	ENSMUSG00000014776;ENSMUSG00000019102;ENSMUSG00000027568;ENSMUSG00000028255;ENSMUSG00000030302	5
BP	GO:1901361	organic cyclic compound catabolic process	0.629593	0.777242	ENSMUSG00000010592;ENSMUSG00000025977	2
BP	GO:0043542	endothelial cell migration	0.630518	0.777917	ENSMUSG00000030093	1
BP	GO:0042098	T cell proliferation	0.632152	0.779464	ENSMUSG00000029816	1
BP	GO:0050776	regulation of immune response	0.633412	0.780063	ENSMUSG00000030111;ENSMUSG00000032496;ENSMUSG00000049709;ENSMUSG00000055561	4
BP	GO:0002440	production of molecular mediator of immune response	0.633778	0.780063	ENSMUSG00000055561	1
BP	GO:0050679	positive regulation of epithelial cell proliferation	0.633778	0.780063	ENSMUSG00000030093	1
BP	GO:0080135	regulation of cellular response to stress	0.635319	0.781492	ENSMUSG00000014776;ENSMUSG00000030093;ENSMUSG00000096596	3
BP	GO:0008154	actin polymerization or depolymerization	0.637008	0.781857	ENSMUSG00000096596	1
BP	GO:0030595	leukocyte chemotaxis	0.637008	0.781857	ENSMUSG00000096596	1
BP	GO:0097191	extrinsic apoptotic signaling pathway	0.637008	0.781857	ENSMUSG00000014776	1
BP	GO:0030855	epithelial cell differentiation	0.637139	0.781857	ENSMUSG00000030302;ENSMUSG00000031870;ENSMUSG00000055561	3
BP	GO:0001819	positive regulation of cytokine production	0.638514	0.78273	ENSMUSG00000049709;ENSMUSG00000057666	2
BP	GO:0009612	response to mechanical stimulus	0.638613	0.78273	ENSMUSG00000030302	1
BP	GO:0022607	cellular component assembly	0.639303	0.783108	ENSMUSG00000008813;ENSMUSG00000014776;ENSMUSG00000020990;ENSMUSG00000029707;ENSMUSG00000030093;ENSMUSG00000043424;ENSMUSG00000050089;ENSMUSG00000053030;ENSMUSG00000067768;ENSMUSG00000079652;ENSMUSG00000090553;ENSMUSG00000096596	12
BP	GO:1901698	response to nitrogen compound	0.64112	0.784764	ENSMUSG00000019102;ENSMUSG00000020524;ENSMUSG00000031870;ENSMUSG00000057666;ENSMUSG00000067768	5
BP	GO:0006006	glucose metabolic process	0.641801	0.784764	ENSMUSG00000057666	1
BP	GO:0010632	regulation of epithelial cell migration	0.641801	0.784764	ENSMUSG00000030093	1
BP	GO:0048568	embryonic organ development	0.642912	0.785654	ENSMUSG00000030111;ENSMUSG00000030302	2
BP	GO:0010646	regulation of cell communication	0.644772	0.787458	ENSMUSG00000014776;ENSMUSG00000020524;ENSMUSG00000020591;ENSMUSG00000026564;ENSMUSG00000027568;ENSMUSG00000028222;ENSMUSG00000029816;ENSMUSG00000030093;ENSMUSG00000030302;ENSMUSG00000032496;ENSMUSG00000041193;ENSMUSG00000056544;ENSMUSG00000057666;ENSMUSG00000096596	14
BP	GO:0042127	regulation of cell population proliferation	0.645659	0.787733	ENSMUSG00000015090;ENSMUSG00000019102;ENSMUSG00000029816;ENSMUSG00000030093;ENSMUSG00000031870;ENSMUSG00000032496;ENSMUSG00000039057	7
BP	GO:0002685	regulation of leukocyte migration	0.646532	0.787733	ENSMUSG00000096596	1
BP	GO:0050920	regulation of chemotaxis	0.646532	0.787733	ENSMUSG00000096596	1
BP	GO:1901617	organic hydroxy compound biosynthetic process	0.646532	0.787733	ENSMUSG00000027568	1
BP	GO:0046777	protein autophosphorylation	0.648095	0.789169	ENSMUSG00000029816	1
BP	GO:0060047	heart contraction	0.649651	0.790304	ENSMUSG00000071112	1
BP	GO:0023051	regulation of signaling	0.649797	0.790304	ENSMUSG00000014776;ENSMUSG00000020524;ENSMUSG00000020591;ENSMUSG00000026564;ENSMUSG00000027568;ENSMUSG00000028222;ENSMUSG00000029816;ENSMUSG00000030093;ENSMUSG00000030302;ENSMUSG00000032496;ENSMUSG00000041193;ENSMUSG00000056544;ENSMUSG00000057666;ENSMUSG00000096596	14
BP	GO:0050865	regulation of cell activation	0.650593	0.790606	ENSMUSG00000022683;ENSMUSG00000029816;ENSMUSG00000066108	3
BP	GO:0097529	myeloid leukocyte migration	0.651201	0.790606	ENSMUSG00000096596	1
BP	GO:2001234	negative regulation of apoptotic signaling pathway	0.651201	0.790606	ENSMUSG00000014776	1
BP	GO:0009893	positive regulation of metabolic process	0.65186	0.790939	ENSMUSG00000010592;ENSMUSG00000019772;ENSMUSG00000020524;ENSMUSG00000022683;ENSMUSG00000025977;ENSMUSG00000027568;ENSMUSG00000028141;ENSMUSG00000029816;ENSMUSG00000030093;ENSMUSG00000031870;ENSMUSG00000032496;ENSMUSG00000049709;ENSMUSG00000057666;ENSMUSG00000071112;ENSMUSG00000078875;ENSMUSG00000096596	16
BP	GO:0043933	protein-containing complex subunit organization	0.65292	0.791757	ENSMUSG00000008813;ENSMUSG00000014776;ENSMUSG00000022683;ENSMUSG00000032207;ENSMUSG00000043424;ENSMUSG00000090553;ENSMUSG00000096596	7
BP	GO:0006813	potassium ion transport	0.65428	0.792918	ENSMUSG00000038026	1
BP	GO:0031323	regulation of cellular metabolic process	0.655357	0.792918	ENSMUSG00000010592;ENSMUSG00000014776;ENSMUSG00000017310;ENSMUSG00000020524;ENSMUSG00000022683;ENSMUSG00000022871;ENSMUSG00000025977;ENSMUSG00000027443;ENSMUSG00000027568;ENSMUSG00000028141;ENSMUSG00000029816;ENSMUSG00000030093;ENSMUSG00000030111;ENSMUSG00000031870;ENSMUSG00000032496;ENSMUSG00000032523;ENSMUSG00000036109;ENSMUSG00000046957;ENSMUSG00000053030;ENSMUSG00000055561;ENSMUSG00000057666;…	25
BP	GO:0007623	circadian rhythm	0.655809	0.792918	ENSMUSG00000015090	1
BP	GO:0051495	positive regulation of cytoskeleton organization	0.655809	0.792918	ENSMUSG00000096596	1
BP	GO:0060348	bone development	0.655809	0.792918	ENSMUSG00000032496	1
BP	GO:0030522	intracellular receptor signaling pathway	0.657331	0.794291	ENSMUSG00000031870	1
BP	GO:0001934	positive regulation of protein phosphorylation	0.658496	0.795187	ENSMUSG00000029816;ENSMUSG00000032496;ENSMUSG00000096596	3
BP	GO:0050670	regulation of lymphocyte proliferation	0.658847	0.795187	ENSMUSG00000029816	1
BP	GO:0009636	response to toxic substance	0.660356	0.79654	ENSMUSG00000020524	1
BP	GO:0009896	positive regulation of catabolic process	0.663236	0.799544	ENSMUSG00000019772;ENSMUSG00000028141	2
BP	GO:0032944	regulation of mononuclear cell proliferation	0.664845	0.801013	ENSMUSG00000029816	1
BP	GO:0003015	heart process	0.669274	0.80563	ENSMUSG00000071112	1
BP	GO:1902532	negative regulation of intracellular signal transduction	0.669461	0.80563	ENSMUSG00000014776;ENSMUSG00000026564	2
BP	GO:0006898	receptor-mediated endocytosis	0.670738	0.80622	ENSMUSG00000020524	1
BP	GO:0090068	positive regulation of cell cycle process	0.670738	0.80622	ENSMUSG00000010592	1
BP	GO:0051093	negative regulation of developmental process	0.671222	0.80633	ENSMUSG00000030093;ENSMUSG00000032496;ENSMUSG00000036109;ENSMUSG00000096596	4
BP	GO:0007420	brain development	0.672235	0.807075	ENSMUSG00000030093;ENSMUSG00000030302;ENSMUSG00000039057	3
BP	GO:0008284	positive regulation of cell population proliferation	0.673449	0.808061	ENSMUSG00000019102;ENSMUSG00000030093;ENSMUSG00000031870;ENSMUSG00000032496	4
BP	GO:0002684	positive regulation of immune system process	0.67419	0.808471	ENSMUSG00000030111;ENSMUSG00000041193;ENSMUSG00000049709;ENSMUSG00000096596	4
BP	GO:0008015	blood circulation	0.674579	0.808471	ENSMUSG00000027568;ENSMUSG00000071112	2
BP	GO:0045088	regulation of innate immune response	0.67509	0.808612	ENSMUSG00000030111	1
BP	GO:0048856	anatomical structure development	0.676262	0.809014	ENSMUSG00000010592;ENSMUSG00000014776;ENSMUSG00000022501;ENSMUSG00000022683;ENSMUSG00000025876;ENSMUSG00000028222;ENSMUSG00000029707;ENSMUSG00000029816;ENSMUSG00000030093;ENSMUSG00000030111;ENSMUSG00000030302;ENSMUSG00000031870;ENSMUSG00000032496;ENSMUSG00000034009;ENSMUSG00000036109;ENSMUSG00000038015;ENSMUSG00000039057;ENSMUSG00000041165;ENSMUSG00000046167;ENSMUSG00000050089;ENSMUSG00000053030;…	25
BP	GO:0099003	vesicle-mediated transport in synapse	0.676528	0.809014	ENSMUSG00000030093	1
BP	GO:0009117	nucleotide metabolic process	0.676608	0.809014	ENSMUSG00000030302;ENSMUSG00000057666	2
BP	GO:0002573	myeloid leukocyte differentiation	0.67796	0.809216	ENSMUSG00000032496	1
BP	GO:0034764	positive regulation of transmembrane transport	0.67796	0.809216	ENSMUSG00000027568	1
BP	GO:0043547	positive regulation of GTPase activity	0.67796	0.809216	ENSMUSG00000096596	1
BP	GO:0007417	central nervous system development	0.680802	0.812136	ENSMUSG00000030093;ENSMUSG00000030302;ENSMUSG00000039057;ENSMUSG00000055561	4
BP	GO:0010975	regulation of neuron projection development	0.681637	0.81266	ENSMUSG00000030093;ENSMUSG00000067768	2
BP	GO:0071560	cellular response to transforming growth factor beta stimulus	0.682218	0.812677	ENSMUSG00000030093	1
BP	GO:0034330	cell junction organization	0.683101	0.812677	ENSMUSG00000030093;ENSMUSG00000030302;ENSMUSG00000067768	3
BP	GO:0097435	supramolecular fiber organization	0.683101	0.812677	ENSMUSG00000008813;ENSMUSG00000029707;ENSMUSG00000096596	3
BP	GO:0043543	protein acylation	0.683625	0.812677	ENSMUSG00000032523	1
BP	GO:0051347	positive regulation of transferase activity	0.68363	0.812677	ENSMUSG00000032496;ENSMUSG00000096596	2
BP	GO:0051726	regulation of cell cycle	0.684436	0.813152	ENSMUSG00000010592;ENSMUSG00000020990;ENSMUSG00000029816;ENSMUSG00000039057	4
BP	GO:0001501	skeletal system development	0.685614	0.813152	ENSMUSG00000030093;ENSMUSG00000032496	2
BP	GO:0010256	endomembrane system organization	0.685614	0.813152	ENSMUSG00000053030;ENSMUSG00000079652	2
BP	GO:0044770	cell cycle phase transition	0.685614	0.813152	ENSMUSG00000029816;ENSMUSG00000039057	2
BP	GO:0006753	nucleoside phosphate metabolic process	0.687588	0.814814	ENSMUSG00000030302;ENSMUSG00000057666	2
BP	GO:1901215	negative regulation of neuron death	0.687809	0.814814	ENSMUSG00000029816	1
BP	GO:0033002	muscle cell proliferation	0.689192	0.81504	ENSMUSG00000014776	1
BP	GO:0071559	response to transforming growth factor beta	0.689192	0.81504	ENSMUSG00000030093	1
BP	GO:1903522	regulation of blood circulation	0.689192	0.81504	ENSMUSG00000071112	1
BP	GO:0051960	regulation of nervous system development	0.690529	0.815728	ENSMUSG00000030093;ENSMUSG00000067768	2
BP	GO:0032886	regulation of microtubule-based process	0.690568	0.815728	ENSMUSG00000008813	1
BP	GO:0035556	intracellular signal transduction	0.692307	0.817313	ENSMUSG00000014776;ENSMUSG00000020591;ENSMUSG00000026564;ENSMUSG00000029816;ENSMUSG00000030093;ENSMUSG00000032496;ENSMUSG00000039057;ENSMUSG00000041193;ENSMUSG00000057666;ENSMUSG00000096596	10
BP	GO:0019318	hexose metabolic process	0.693303	0.817548	ENSMUSG00000057666	1
BP	GO:0051259	protein complex oligomerization	0.693303	0.817548	ENSMUSG00000014776	1
BP	GO:0051050	positive regulation of transport	0.694459	0.81821	ENSMUSG00000022683;ENSMUSG00000027568;ENSMUSG00000028141;ENSMUSG00000030302	4
BP	GO:0002699	positive regulation of immune effector process	0.694661	0.81821	ENSMUSG00000041193	1
BP	GO:0009611	response to wounding	0.695382	0.818589	ENSMUSG00000014776;ENSMUSG00000030093	2
BP	GO:0070663	regulation of leukocyte proliferation	0.69736	0.820447	ENSMUSG00000029816	1
BP	GO:0048584	positive regulation of response to stimulus	0.698514	0.821334	ENSMUSG00000020591;ENSMUSG00000029816;ENSMUSG00000030093;ENSMUSG00000030111;ENSMUSG00000032496;ENSMUSG00000041193;ENSMUSG00000049709;ENSMUSG00000057666;ENSMUSG00000096596	9
BP	GO:0022008	neurogenesis	0.69965	0.822181	ENSMUSG00000022683;ENSMUSG00000025876;ENSMUSG00000030093;ENSMUSG00000030302;ENSMUSG00000039057;ENSMUSG00000046167;ENSMUSG00000067768	7
BP	GO:0006839	mitochondrial transport	0.700035	0.822181	ENSMUSG00000014776	1
BP	GO:0016485	protein processing	0.704005	0.825898	ENSMUSG00000014776	1
BP	GO:0032412	regulation of ion transmembrane transporter activity	0.704005	0.825898	ENSMUSG00000027568	1
BP	GO:0003013	circulatory system process	0.704902	0.826007	ENSMUSG00000027568;ENSMUSG00000071112	2
BP	GO:1905114	cell surface receptor signaling pathway involved in cell-cell signaling	0.704902	0.826007	ENSMUSG00000027568;ENSMUSG00000030093	2
BP	GO:0019058	viral life cycle	0.706622	0.826788	ENSMUSG00000032496	1
BP	GO:0045165	cell fate commitment	0.706622	0.826788	ENSMUSG00000030093	1
BP	GO:0042110	T cell activation	0.706777	0.826788	ENSMUSG00000029816;ENSMUSG00000096596	2
BP	GO:0050896	response to stimulus	0.707663	0.827353	ENSMUSG00000013643;ENSMUSG00000014776;ENSMUSG00000015090;ENSMUSG00000017316;ENSMUSG00000019102;ENSMUSG00000019772;ENSMUSG00000020524;ENSMUSG00000020591;ENSMUSG00000022683;ENSMUSG00000024224;ENSMUSG00000025876;ENSMUSG00000026564;ENSMUSG00000027468;ENSMUSG00000027559;ENSMUSG00000027568;ENSMUSG00000028222;ENSMUSG00000028255;ENSMUSG00000029816;ENSMUSG00000030093;ENSMUSG00000030111;ENSMUSG00000030302;…	42
BP	GO:0034599	cellular response to oxidative stress	0.710505	0.830203	ENSMUSG00000014776	1
BP	GO:1903827	regulation of cellular protein localization	0.712342	0.831681	ENSMUSG00000014776;ENSMUSG00000028141	2
BP	GO:0044238	primary metabolic process	0.71258	0.831681	ENSMUSG00000010592;ENSMUSG00000014776;ENSMUSG00000015090;ENSMUSG00000017310;ENSMUSG00000018907;ENSMUSG00000019102;ENSMUSG00000019772;ENSMUSG00000020990;ENSMUSG00000022683;ENSMUSG00000022871;ENSMUSG00000024224;ENSMUSG00000025977;ENSMUSG00000026564;ENSMUSG00000027443;ENSMUSG00000027568;ENSMUSG00000028141;ENSMUSG00000028255;ENSMUSG00000029816;ENSMUSG00000030093;ENSMUSG00000030111;ENSMUSG00000030302;…	43
BP	GO:0010638	positive regulation of organelle organization	0.713261	0.832002	ENSMUSG00000010592;ENSMUSG00000096596	2
BP	GO:0060322	head development	0.714882	0.83342	ENSMUSG00000030093;ENSMUSG00000030302;ENSMUSG00000039057	3
BP	GO:0051223	regulation of protein transport	0.716003	0.834253	ENSMUSG00000014776;ENSMUSG00000028141	2
BP	GO:0051345	positive regulation of hydrolase activity	0.716912	0.834351	ENSMUSG00000041193;ENSMUSG00000096596	2
BP	GO:0048583	regulation of response to stimulus	0.717488	0.834351	ENSMUSG00000014776;ENSMUSG00000020591;ENSMUSG00000022683;ENSMUSG00000026564;ENSMUSG00000027568;ENSMUSG00000029816;ENSMUSG00000030093;ENSMUSG00000030111;ENSMUSG00000032496;ENSMUSG00000041193;ENSMUSG00000049709;ENSMUSG00000055561;ENSMUSG00000056544;ENSMUSG00000057666;ENSMUSG00000071112;ENSMUSG00000096596	16
BP	GO:0051179	localization	0.717797	0.834351	ENSMUSG00000007907;ENSMUSG00000008813;ENSMUSG00000014776;ENSMUSG00000015090;ENSMUSG00000019772;ENSMUSG00000020524;ENSMUSG00000022683;ENSMUSG00000027568;ENSMUSG00000028141;ENSMUSG00000028255;ENSMUSG00000029707;ENSMUSG00000029816;ENSMUSG00000030093;ENSMUSG00000030302;ENSMUSG00000031870;ENSMUSG00000032207;ENSMUSG00000032496;ENSMUSG00000038026;ENSMUSG00000041165;ENSMUSG00000041193;ENSMUSG00000046634;…	26
BP	GO:0042327	positive regulation of phosphorylation	0.717923	0.834351	ENSMUSG00000029816;ENSMUSG00000032496;ENSMUSG00000096596	3
BP	GO:0005996	monosaccharide metabolic process	0.718119	0.834351	ENSMUSG00000057666	1
BP	GO:0006605	protein targeting	0.719369	0.834858	ENSMUSG00000014776	1
BP	GO:0022898	regulation of transmembrane transporter activity	0.719369	0.834858	ENSMUSG00000027568	1
BP	GO:0110053	regulation of actin filament organization	0.721852	0.837266	ENSMUSG00000096596	1
BP	GO:0060070	canonical Wnt signaling pathway	0.723085	0.838223	ENSMUSG00000030093	1
BP	GO:0050769	positive regulation of neurogenesis	0.724313	0.839173	ENSMUSG00000067768	1
BP	GO:0046034	ATP metabolic process	0.727964	0.842927	ENSMUSG00000057666	1
BP	GO:0051607	defense response to virus	0.72917	0.843373	ENSMUSG00000022683	1
BP	GO:0140546	defense response to symbiont	0.72917	0.843373	ENSMUSG00000022683	1
BP	GO:0043065	positive regulation of apoptotic process	0.732004	0.846174	ENSMUSG00000027568;ENSMUSG00000053030	2
BP	GO:0044248	cellular catabolic process	0.7334	0.84731	ENSMUSG00000010592;ENSMUSG00000022683;ENSMUSG00000025977;ENSMUSG00000032207;ENSMUSG00000034456;ENSMUSG00000041193;ENSMUSG00000069873;ENSMUSG00000074768	8
BP	GO:0030336	negative regulation of cell migration	0.733944	0.847461	ENSMUSG00000096596	1
BP	GO:0032409	regulation of transporter activity	0.735124	0.848347	ENSMUSG00000027568	1
BP	GO:0032270	positive regulation of cellular protein metabolic process	0.740289	0.853398	ENSMUSG00000010592;ENSMUSG00000025977;ENSMUSG00000029816;ENSMUSG00000032496;ENSMUSG00000096596	5
BP	GO:0031349	positive regulation of defense response	0.740948	0.853398	ENSMUSG00000049709	1
BP	GO:0070201	regulation of establishment of protein localization	0.741407	0.853398	ENSMUSG00000014776;ENSMUSG00000028141	2
BP	GO:0002366	leukocyte activation involved in immune response	0.742097	0.853398	ENSMUSG00000015090	1
BP	GO:0019220	regulation of phosphate metabolic process	0.74258	0.853398	ENSMUSG00000027568;ENSMUSG00000028141;ENSMUSG00000029816;ENSMUSG00000032496;ENSMUSG00000096596	5
BP	GO:0005975	carbohydrate metabolic process	0.743086	0.853398	ENSMUSG00000027568;ENSMUSG00000057666	2
BP	GO:0055086	nucleobase-containing small molecule metabolic process	0.743086	0.853398	ENSMUSG00000030302;ENSMUSG00000057666	2
BP	GO:0051174	regulation of phosphorus metabolic process	0.743151	0.853398	ENSMUSG00000027568;ENSMUSG00000028141;ENSMUSG00000029816;ENSMUSG00000032496;ENSMUSG00000096596	5
BP	GO:0031647	regulation of protein stability	0.743242	0.853398	ENSMUSG00000057666	1
BP	GO:0043068	positive regulation of programmed cell death	0.743922	0.853702	ENSMUSG00000027568;ENSMUSG00000053030	2
BP	GO:0010648	negative regulation of cell communication	0.744857	0.854098	ENSMUSG00000014776;ENSMUSG00000020524;ENSMUSG00000026564;ENSMUSG00000032496;ENSMUSG00000056544	5
BP	GO:0002263	cell activation involved in immune response	0.745516	0.854098	ENSMUSG00000015090	1
BP	GO:0010631	epithelial cell migration	0.745516	0.854098	ENSMUSG00000030093	1
BP	GO:0097193	intrinsic apoptotic signaling pathway	0.746645	0.854505	ENSMUSG00000014776	1
BP	GO:0051173	positive regulation of nitrogen compound metabolic process	0.747105	0.854505	ENSMUSG00000010592;ENSMUSG00000019772;ENSMUSG00000022683;ENSMUSG00000025977;ENSMUSG00000028141;ENSMUSG00000029816;ENSMUSG00000030093;ENSMUSG00000031870;ENSMUSG00000032496;ENSMUSG00000071112;ENSMUSG00000078875;ENSMUSG00000096596	12
BP	GO:0023057	negative regulation of signaling	0.74712	0.854505	ENSMUSG00000014776;ENSMUSG00000020524;ENSMUSG00000026564;ENSMUSG00000032496;ENSMUSG00000056544	5
BP	GO:0044262	cellular carbohydrate metabolic process	0.747769	0.854772	ENSMUSG00000027568	1
BP	GO:0090132	epithelium migration	0.748889	0.855575	ENSMUSG00000030093	1
BP	GO:0006936	muscle contraction	0.750004	0.855736	ENSMUSG00000071112	1
BP	GO:0048562	embryonic organ morphogenesis	0.750004	0.855736	ENSMUSG00000030302	1
BP	GO:0009101	glycoprotein biosynthetic process	0.751113	0.855736	ENSMUSG00000032207	1
BP	GO:0043414	macromolecule methylation	0.751113	0.855736	ENSMUSG00000074768	1
BP	GO:2000146	negative regulation of cell motility	0.751113	0.855736	ENSMUSG00000096596	1
BP	GO:0045859	regulation of protein kinase activity	0.752159	0.856452	ENSMUSG00000032496;ENSMUSG00000096596	2
BP	GO:0019222	regulation of metabolic process	0.752689	0.85658	ENSMUSG00000010592;ENSMUSG00000014776;ENSMUSG00000017310;ENSMUSG00000019772;ENSMUSG00000020524;ENSMUSG00000022683;ENSMUSG00000022871;ENSMUSG00000025977;ENSMUSG00000027443;ENSMUSG00000027568;ENSMUSG00000028141;ENSMUSG00000029816;ENSMUSG00000030093;ENSMUSG00000030111;ENSMUSG00000031870;ENSMUSG00000032496;ENSMUSG00000032523;ENSMUSG00000036109;ENSMUSG00000046957;ENSMUSG00000049709;ENSMUSG00000053030;…	27
BP	GO:0051402	neuron apoptotic process	0.754413	0.856924	ENSMUSG00000057666	1
BP	GO:0060326	cell chemotaxis	0.754413	0.856924	ENSMUSG00000096596	1
BP	GO:0043588	skin development	0.755504	0.856924	ENSMUSG00000022683	1
BP	GO:0051271	negative regulation of cellular component movement	0.755504	0.856924	ENSMUSG00000096596	1
BP	GO:0090130	tissue migration	0.755504	0.856924	ENSMUSG00000030093	1
BP	GO:0044085	cellular component biogenesis	0.75583	0.856924	ENSMUSG00000008813;ENSMUSG00000014776;ENSMUSG00000020990;ENSMUSG00000029707;ENSMUSG00000030093;ENSMUSG00000043424;ENSMUSG00000050089;ENSMUSG00000053030;ENSMUSG00000067768;ENSMUSG00000079652;ENSMUSG00000090553;ENSMUSG00000096596	12
BP	GO:0060341	regulation of cellular localization	0.755913	0.856924	ENSMUSG00000014776;ENSMUSG00000027568;ENSMUSG00000028141	3
BP	GO:0019932	second-messenger-mediated signaling	0.756589	0.857217	ENSMUSG00000057666	1
BP	GO:0007423	sensory organ development	0.75779	0.857631	ENSMUSG00000028222;ENSMUSG00000030302	2
BP	GO:0032870	cellular response to hormone stimulus	0.75779	0.857631	ENSMUSG00000031870;ENSMUSG00000034009	2
BP	GO:0070887	cellular response to chemical stimulus	0.762823	0.862851	ENSMUSG00000014776;ENSMUSG00000020524;ENSMUSG00000022683;ENSMUSG00000028222;ENSMUSG00000028255;ENSMUSG00000030093;ENSMUSG00000031870;ENSMUSG00000032496;ENSMUSG00000034009;ENSMUSG00000056544;ENSMUSG00000057666;ENSMUSG00000096596	12
BP	GO:0009966	regulation of signal transduction	0.764663	0.864456	ENSMUSG00000014776;ENSMUSG00000020591;ENSMUSG00000026564;ENSMUSG00000027568;ENSMUSG00000029816;ENSMUSG00000030093;ENSMUSG00000032496;ENSMUSG00000041193;ENSMUSG00000056544;ENSMUSG00000057666;ENSMUSG00000096596	11
BP	GO:0042221	response to chemical	0.76609	0.865593	ENSMUSG00000014776;ENSMUSG00000015090;ENSMUSG00000019102;ENSMUSG00000020524;ENSMUSG00000022683;ENSMUSG00000024224;ENSMUSG00000025876;ENSMUSG00000027559;ENSMUSG00000027568;ENSMUSG00000028222;ENSMUSG00000028255;ENSMUSG00000030093;ENSMUSG00000030111;ENSMUSG00000031870;ENSMUSG00000032496;ENSMUSG00000034009;ENSMUSG00000056544;ENSMUSG00000057666;ENSMUSG00000067768;ENSMUSG00000071112;ENSMUSG00000072754;…	22
BP	GO:1902105	regulation of leukocyte differentiation	0.768221	0.867523	ENSMUSG00000032496	1
BP	GO:0022604	regulation of cell morphogenesis	0.76925	0.868208	ENSMUSG00000067768	1
BP	GO:0008202	steroid metabolic process	0.770276	0.868888	ENSMUSG00000032207	1
BP	GO:0008152	metabolic process	0.771492	0.869782	ENSMUSG00000010592;ENSMUSG00000014776;ENSMUSG00000015090;ENSMUSG00000017310;ENSMUSG00000018907;ENSMUSG00000019102;ENSMUSG00000019772;ENSMUSG00000020524;ENSMUSG00000020990;ENSMUSG00000022683;ENSMUSG00000022871;ENSMUSG00000024224;ENSMUSG00000025977;ENSMUSG00000026564;ENSMUSG00000027443;ENSMUSG00000027559;ENSMUSG00000027568;ENSMUSG00000028141;ENSMUSG00000028255;ENSMUSG00000029816;ENSMUSG00000030093;…	47
BP	GO:0006396	RNA processing	0.773016	0.870414	ENSMUSG00000014776;ENSMUSG00000036109;ENSMUSG00000090553	3
BP	GO:0098609	cell-cell adhesion	0.773016	0.870414	ENSMUSG00000029816;ENSMUSG00000046167;ENSMUSG00000096596	3
BP	GO:0001822	kidney development	0.773324	0.870414	ENSMUSG00000028222	1
BP	GO:0051222	positive regulation of protein transport	0.775335	0.871888	ENSMUSG00000028141	1
BP	GO:0048598	embryonic morphogenesis	0.77553	0.871888	ENSMUSG00000030093;ENSMUSG00000030302	2
BP	GO:0045787	positive regulation of cell cycle	0.776333	0.871888	ENSMUSG00000010592	1
BP	GO:0046651	lymphocyte proliferation	0.776333	0.871888	ENSMUSG00000029816	1
BP	GO:0006790	sulfur compound metabolic process	0.777327	0.872527	ENSMUSG00000074768	1
BP	GO:0033043	regulation of organelle organization	0.778038	0.872848	ENSMUSG00000010592;ENSMUSG00000014776;ENSMUSG00000020990;ENSMUSG00000096596	4
BP	GO:0032943	mononuclear cell proliferation	0.779302	0.873789	ENSMUSG00000029816	1
BP	GO:0051604	protein maturation	0.782232	0.876117	ENSMUSG00000014776	1
BP	GO:0062197	cellular response to chemical stress	0.782232	0.876117	ENSMUSG00000014776	1
BP	GO:0000226	microtubule cytoskeleton organization	0.785054	0.877919	ENSMUSG00000008813;ENSMUSG00000057666	2
BP	GO:0016032	viral process	0.785124	0.877919	ENSMUSG00000032496	1
BP	GO:0072001	renal system development	0.785124	0.877919	ENSMUSG00000028222	1
BP	GO:0040013	negative regulation of locomotion	0.786079	0.878509	ENSMUSG00000096596	1
BP	GO:0050778	positive regulation of immune response	0.787202	0.878717	ENSMUSG00000030111;ENSMUSG00000049709	2
BP	GO:0071704	organic substance metabolic process	0.787898	0.878717	ENSMUSG00000010592;ENSMUSG00000014776;ENSMUSG00000015090;ENSMUSG00000017310;ENSMUSG00000018907;ENSMUSG00000019102;ENSMUSG00000019772;ENSMUSG00000020524;ENSMUSG00000020990;ENSMUSG00000022683;ENSMUSG00000022871;ENSMUSG00000024224;ENSMUSG00000025977;ENSMUSG00000026564;ENSMUSG00000027443;ENSMUSG00000027568;ENSMUSG00000028141;ENSMUSG00000028255;ENSMUSG00000029816;ENSMUSG00000030093;ENSMUSG00000030111;…	45
BP	GO:0043087	regulation of GTPase activity	0.787978	0.878717	ENSMUSG00000096596	1
BP	GO:0071900	regulation of protein serine/threonine kinase activity	0.787978	0.878717	ENSMUSG00000032496	1
BP	GO:0048872	homeostasis of number of cells	0.789859	0.880337	ENSMUSG00000022683	1
BP	GO:1904951	positive regulation of establishment of protein localization	0.790794	0.880901	ENSMUSG00000028141	1
BP	GO:0003002	regionalization	0.791724	0.881459	ENSMUSG00000030093	1
BP	GO:0032259	methylation	0.794491	0.88406	ENSMUSG00000074768	1
BP	GO:0050863	regulation of T cell activation	0.795406	0.884598	ENSMUSG00000029816	1
BP	GO:0060562	epithelial tube morphogenesis	0.798124	0.887141	ENSMUSG00000031870	1
BP	GO:0010942	positive regulation of cell death	0.799022	0.887658	ENSMUSG00000027568;ENSMUSG00000053030	2
BP	GO:0032880	regulation of protein localization	0.800903	0.889267	ENSMUSG00000014776;ENSMUSG00000019772;ENSMUSG00000028141	3
BP	GO:0007049	cell cycle	0.802166	0.889827	ENSMUSG00000010592;ENSMUSG00000020990;ENSMUSG00000025977;ENSMUSG00000029816;ENSMUSG00000039057;ENSMUSG00000067768	6
BP	GO:0051649	establishment of localization in cell	0.802275	0.889827	ENSMUSG00000014776;ENSMUSG00000015090;ENSMUSG00000027568;ENSMUSG00000028141;ENSMUSG00000030093;ENSMUSG00000030302;ENSMUSG00000050089;ENSMUSG00000096596	8
BP	GO:0010720	positive regulation of cell development	0.804329	0.891624	ENSMUSG00000067768	1
BP	GO:0062012	regulation of small molecule metabolic process	0.8052	0.892108	ENSMUSG00000027568	1
BP	GO:0010639	negative regulation of organelle organization	0.806067	0.892587	ENSMUSG00000014776	1
BP	GO:0009968	negative regulation of signal transduction	0.809182	0.895393	ENSMUSG00000014776;ENSMUSG00000026564;ENSMUSG00000032496;ENSMUSG00000056544	4
BP	GO:0070661	leukocyte proliferation	0.809498	0.895393	ENSMUSG00000029816	1
BP	GO:0016477	cell migration	0.810192	0.895393	ENSMUSG00000029707;ENSMUSG00000029816;ENSMUSG00000030093;ENSMUSG00000031870;ENSMUSG00000096596	5
BP	GO:0007178	transmembrane receptor protein serine/threonine kinase signaling pathway	0.810346	0.895393	ENSMUSG00000050089	1
BP	GO:0048518	positive regulation of biological process	0.811723	0.896432	ENSMUSG00000008813;ENSMUSG00000010592;ENSMUSG00000019102;ENSMUSG00000019772;ENSMUSG00000020524;ENSMUSG00000020591;ENSMUSG00000022683;ENSMUSG00000025977;ENSMUSG00000027568;ENSMUSG00000028141;ENSMUSG00000028222;ENSMUSG00000029816;ENSMUSG00000030093;ENSMUSG00000030111;ENSMUSG00000030302;ENSMUSG00000031870;ENSMUSG00000032496;ENSMUSG00000041193;ENSMUSG00000049709;ENSMUSG00000053030;ENSMUSG00000057666;…	25
BP	GO:0071363	cellular response to growth factor stimulus	0.812191	0.896467	ENSMUSG00000020524;ENSMUSG00000030093	2
BP	GO:0009100	glycoprotein metabolic process	0.812868	0.896639	ENSMUSG00000032207	1
BP	GO:0032956	regulation of actin cytoskeleton organization	0.813701	0.896639	ENSMUSG00000096596	1
BP	GO:0050900	leukocyte migration	0.813701	0.896639	ENSMUSG00000096596	1
BP	GO:0030097	hemopoiesis	0.814297	0.896639	ENSMUSG00000022683;ENSMUSG00000032496;ENSMUSG00000096596	3
BP	GO:0009615	response to virus	0.814531	0.896639	ENSMUSG00000022683	1
BP	GO:0061061	muscle structure development	0.815362	0.897073	ENSMUSG00000014776;ENSMUSG00000036109	2
BP	GO:0051234	establishment of localization	0.81662	0.897845	ENSMUSG00000014776;ENSMUSG00000015090;ENSMUSG00000020524;ENSMUSG00000022683;ENSMUSG00000027568;ENSMUSG00000028141;ENSMUSG00000028255;ENSMUSG00000030093;ENSMUSG00000030302;ENSMUSG00000032207;ENSMUSG00000032496;ENSMUSG00000038026;ENSMUSG00000041193;ENSMUSG00000046634;ENSMUSG00000050089;ENSMUSG00000067768;ENSMUSG00000071112;ENSMUSG00000096596	18
BP	GO:1901214	regulation of neuron death	0.816998	0.897845	ENSMUSG00000029816	1
BP	GO:0031399	regulation of protein modification process	0.817799	0.897845	ENSMUSG00000028141;ENSMUSG00000029816;ENSMUSG00000032496;ENSMUSG00000032523;ENSMUSG00000096596	5
BP	GO:0050878	regulation of body fluid levels	0.817813	0.897845	ENSMUSG00000030302	1
BP	GO:0019216	regulation of lipid metabolic process	0.818625	0.898256	ENSMUSG00000096596	1
BP	GO:0043549	regulation of kinase activity	0.820338	0.899655	ENSMUSG00000032496;ENSMUSG00000096596	2
BP	GO:0031328	positive regulation of cellular biosynthetic process	0.821502	0.90045	ENSMUSG00000010592;ENSMUSG00000025977;ENSMUSG00000027568;ENSMUSG00000030093;ENSMUSG00000031870;ENSMUSG00000071112;ENSMUSG00000078875	7
BP	GO:0001655	urogenital system development	0.822629	0.901205	ENSMUSG00000028222	1
BP	GO:2001233	regulation of apoptotic signaling pathway	0.82499	0.903309	ENSMUSG00000014776	1
BP	GO:0016043	cellular component organization	0.826244	0.903933	ENSMUSG00000008813;ENSMUSG00000010592;ENSMUSG00000014776;ENSMUSG00000020990;ENSMUSG00000022501;ENSMUSG00000022683;ENSMUSG00000025876;ENSMUSG00000029707;ENSMUSG00000030093;ENSMUSG00000030302;ENSMUSG00000032207;ENSMUSG00000032572;ENSMUSG00000034009;ENSMUSG00000038015;ENSMUSG00000039057;ENSMUSG00000043424;ENSMUSG00000046167;ENSMUSG00000050089;ENSMUSG00000053030;ENSMUSG00000057666;ENSMUSG00000067768;…	24
BP	GO:0065003	protein-containing complex assembly	0.826441	0.903933	ENSMUSG00000008813;ENSMUSG00000014776;ENSMUSG00000043424;ENSMUSG00000090553;ENSMUSG00000096596	5
BP	GO:1902903	regulation of supramolecular fiber organization	0.829618	0.906925	ENSMUSG00000096596	1
BP	GO:0030036	actin cytoskeleton organization	0.83052	0.906946	ENSMUSG00000029707;ENSMUSG00000096596	2
BP	GO:0070848	response to growth factor	0.83052	0.906946	ENSMUSG00000020524;ENSMUSG00000030093	2
BP	GO:0031401	positive regulation of protein modification process	0.833964	0.910223	ENSMUSG00000029816;ENSMUSG00000032496;ENSMUSG00000096596	3
BP	GO:0002460	adaptive immune response based on somatic recombination of immune receptors built from immunoglobulin superfamily domains	0.836334	0.911787	ENSMUSG00000049709	1
BP	GO:0042060	wound healing	0.836334	0.911787	ENSMUSG00000030093	1
BP	GO:0048534	hematopoietic or lymphoid organ development	0.836903	0.911787	ENSMUSG00000022683;ENSMUSG00000032496;ENSMUSG00000096596	3
BP	GO:0045944	positive regulation of transcription by RNA polymerase II	0.837174	0.911787	ENSMUSG00000030093;ENSMUSG00000031870;ENSMUSG00000071112;ENSMUSG00000078875	4
BP	GO:0009891	positive regulation of biosynthetic process	0.839522	0.913813	ENSMUSG00000010592;ENSMUSG00000025977;ENSMUSG00000027568;ENSMUSG00000030093;ENSMUSG00000031870;ENSMUSG00000071112;ENSMUSG00000078875	7
BP	GO:0006810	transport	0.839924	0.913813	ENSMUSG00000014776;ENSMUSG00000015090;ENSMUSG00000020524;ENSMUSG00000022683;ENSMUSG00000027568;ENSMUSG00000028141;ENSMUSG00000028255;ENSMUSG00000030093;ENSMUSG00000030302;ENSMUSG00000032207;ENSMUSG00000032496;ENSMUSG00000038026;ENSMUSG00000041193;ENSMUSG00000046634;ENSMUSG00000067768;ENSMUSG00000071112;ENSMUSG00000096596	17
BP	GO:1903047	mitotic cell cycle process	0.84129	0.914814	ENSMUSG00000029816;ENSMUSG00000039057	2
BP	GO:0016055	Wnt signaling pathway	0.842789	0.915958	ENSMUSG00000030093	1
BP	GO:0198738	cell-cell signaling by wnt	0.844188	0.916994	ENSMUSG00000030093	1
BP	GO:0044237	cellular metabolic process	0.844676	0.917038	ENSMUSG00000010592;ENSMUSG00000014776;ENSMUSG00000015090;ENSMUSG00000017310;ENSMUSG00000018907;ENSMUSG00000019102;ENSMUSG00000020524;ENSMUSG00000020990;ENSMUSG00000022683;ENSMUSG00000022871;ENSMUSG00000025977;ENSMUSG00000026564;ENSMUSG00000027443;ENSMUSG00000027559;ENSMUSG00000027568;ENSMUSG00000028141;ENSMUSG00000029816;ENSMUSG00000030093;ENSMUSG00000030111;ENSMUSG00000030302;ENSMUSG00000031870;…	41
BP	GO:0032970	regulation of actin filament-based process	0.848991	0.920749	ENSMUSG00000096596	1
BP	GO:0051656	establishment of organelle localization	0.848991	0.920749	ENSMUSG00000015090	1
BP	GO:0016310	phosphorylation	0.850329	0.921713	ENSMUSG00000020990;ENSMUSG00000029816;ENSMUSG00000032496;ENSMUSG00000050089;ENSMUSG00000057666;ENSMUSG00000096596	6
BP	GO:0072594	establishment of protein localization to organelle	0.851004	0.921959	ENSMUSG00000014776	1
BP	GO:1901135	carbohydrate derivative metabolic process	0.851842	0.922379	ENSMUSG00000030302;ENSMUSG00000032207;ENSMUSG00000057666	3
BP	GO:0030900	forebrain development	0.852991	0.923137	ENSMUSG00000030093	1
BP	GO:0002253	activation of immune response	0.854301	0.924067	ENSMUSG00000030111	1
BP	GO:0001667	ameboidal-type cell migration	0.858162	0.927755	ENSMUSG00000030093	1
BP	GO:0071495	cellular response to endogenous stimulus	0.861709	0.930907	ENSMUSG00000020524;ENSMUSG00000030093;ENSMUSG00000031870;ENSMUSG00000034009	4
BP	GO:0031329	regulation of cellular catabolic process	0.861985	0.930907	ENSMUSG00000010592;ENSMUSG00000025977	2
BP	GO:0043085	positive regulation of catalytic activity	0.864352	0.93293	ENSMUSG00000032496;ENSMUSG00000041193;ENSMUSG00000096596	3
BP	GO:0002520	immune system development	0.864766	0.93293	ENSMUSG00000022683;ENSMUSG00000032496;ENSMUSG00000096596	3
BP	GO:0009057	macromolecule catabolic process	0.866966	0.934811	ENSMUSG00000010592;ENSMUSG00000019772;ENSMUSG00000025977;ENSMUSG00000028141	4
BP	GO:0007399	nervous system development	0.868794	0.936291	ENSMUSG00000022683;ENSMUSG00000025876;ENSMUSG00000030093;ENSMUSG00000030302;ENSMUSG00000039057;ENSMUSG00000046167;ENSMUSG00000055561;ENSMUSG00000067768	8
BP	GO:0071702	organic substance transport	0.869941	0.937035	ENSMUSG00000014776;ENSMUSG00000022683;ENSMUSG00000027568;ENSMUSG00000028141;ENSMUSG00000032207;ENSMUSG00000041193;ENSMUSG00000067768;ENSMUSG00000071112	8
BP	GO:0007389	pattern specification process	0.870894	0.93718	ENSMUSG00000030093	1
BP	GO:0045595	regulation of cell differentiation	0.870988	0.93718	ENSMUSG00000030093;ENSMUSG00000032496;ENSMUSG00000036109;ENSMUSG00000067768;ENSMUSG00000096596	5
BP	GO:0071840	cellular component organization or biogenesis	0.871963	0.937737	ENSMUSG00000008813;ENSMUSG00000010592;ENSMUSG00000014776;ENSMUSG00000020990;ENSMUSG00000022501;ENSMUSG00000022683;ENSMUSG00000025876;ENSMUSG00000029707;ENSMUSG00000030093;ENSMUSG00000030302;ENSMUSG00000032207;ENSMUSG00000032572;ENSMUSG00000034009;ENSMUSG00000038015;ENSMUSG00000039057;ENSMUSG00000043424;ENSMUSG00000046167;ENSMUSG00000050089;ENSMUSG00000053030;ENSMUSG00000057666;ENSMUSG00000067768;…	24
BP	GO:0010557	positive regulation of macromolecule biosynthetic process	0.873135	0.938506	ENSMUSG00000010592;ENSMUSG00000025977;ENSMUSG00000030093;ENSMUSG00000031870;ENSMUSG00000071112;ENSMUSG00000078875	6
BP	GO:0030029	actin filament-based process	0.874097	0.939048	ENSMUSG00000029707;ENSMUSG00000096596	2
BP	GO:0001932	regulation of protein phosphorylation	0.876704	0.940321	ENSMUSG00000029816;ENSMUSG00000032496;ENSMUSG00000096596	3
BP	GO:0007166	cell surface receptor signaling pathway	0.876895	0.940321	ENSMUSG00000014776;ENSMUSG00000020524;ENSMUSG00000025876;ENSMUSG00000027568;ENSMUSG00000030093;ENSMUSG00000032496;ENSMUSG00000050089;ENSMUSG00000056544;ENSMUSG00000096596	9
BP	GO:0010243	response to organonitrogen compound	0.877086	0.940321	ENSMUSG00000019102;ENSMUSG00000031870;ENSMUSG00000067768	3
BP	GO:0033036	macromolecule localization	0.877114	0.940321	ENSMUSG00000014776;ENSMUSG00000019772;ENSMUSG00000022683;ENSMUSG00000027568;ENSMUSG00000028141;ENSMUSG00000030093;ENSMUSG00000032207;ENSMUSG00000041193;ENSMUSG00000050089;ENSMUSG00000071112	10
BP	GO:0000280	nuclear division	0.879831	0.942741	ENSMUSG00000010592	1
BP	GO:0006091	generation of precursor metabolites and energy	0.881967	0.944538	ENSMUSG00000057666	1
BP	GO:0006996	organelle organization	0.884812	0.946414	ENSMUSG00000008813;ENSMUSG00000010592;ENSMUSG00000014776;ENSMUSG00000020990;ENSMUSG00000022501;ENSMUSG00000029707;ENSMUSG00000030302;ENSMUSG00000038015;ENSMUSG00000050089;ENSMUSG00000053030;ENSMUSG00000057666;ENSMUSG00000079652;ENSMUSG00000096596	13
BP	GO:0051338	regulation of transferase activity	0.884824	0.946414	ENSMUSG00000032496;ENSMUSG00000096596	2
BP	GO:0045785	positive regulation of cell adhesion	0.885102	0.946414	ENSMUSG00000096596	1
BP	GO:0010468	regulation of gene expression	0.885988	0.946868	ENSMUSG00000010592;ENSMUSG00000014776;ENSMUSG00000020524;ENSMUSG00000022683;ENSMUSG00000025977;ENSMUSG00000027568;ENSMUSG00000029816;ENSMUSG00000030093;ENSMUSG00000031870;ENSMUSG00000032496;ENSMUSG00000036109;ENSMUSG00000046957;ENSMUSG00000049709;ENSMUSG00000055561;ENSMUSG00000057666;ENSMUSG00000071112;ENSMUSG00000078875	17
BP	GO:0006886	intracellular protein transport	0.887271	0.947746	ENSMUSG00000014776;ENSMUSG00000028141	2
BP	GO:0009410	response to xenobiotic stimulus	0.893065	0.953438	ENSMUSG00000019102	1
BP	GO:0031400	negative regulation of protein modification process	0.895908	0.955976	ENSMUSG00000032523	1
BP	GO:0002443	leukocyte mediated immunity	0.896839	0.955976	ENSMUSG00000015090	1
BP	GO:0002764	immune response-regulating signaling pathway	0.896839	0.955976	ENSMUSG00000032496	1
BP	GO:0007010	cytoskeleton organization	0.897476	0.956158	ENSMUSG00000008813;ENSMUSG00000029707;ENSMUSG00000057666;ENSMUSG00000096596	4
BP	GO:0044093	positive regulation of molecular function	0.898653	0.956916	ENSMUSG00000027568;ENSMUSG00000032496;ENSMUSG00000041193;ENSMUSG00000096596	4
BP	GO:0022402	cell cycle process	0.90104	0.95896	ENSMUSG00000010592;ENSMUSG00000029816;ENSMUSG00000039057	3
BP	GO:2000026	regulation of multicellular organismal development	0.901545	0.959001	ENSMUSG00000030093;ENSMUSG00000032496;ENSMUSG00000067768;ENSMUSG00000096596	4
BP	GO:0048285	organelle fission	0.904856	0.962024	ENSMUSG00000010592	1
BP	GO:0000278	mitotic cell cycle	0.905543	0.962256	ENSMUSG00000029816;ENSMUSG00000039057	2
BP	GO:0044260	cellular macromolecule metabolic process	0.90618	0.962435	ENSMUSG00000010592;ENSMUSG00000014776;ENSMUSG00000017310;ENSMUSG00000020524;ENSMUSG00000020990;ENSMUSG00000022683;ENSMUSG00000022871;ENSMUSG00000025977;ENSMUSG00000026564;ENSMUSG00000027443;ENSMUSG00000027568;ENSMUSG00000028141;ENSMUSG00000029816;ENSMUSG00000030093;ENSMUSG00000030111;ENSMUSG00000031870;ENSMUSG00000032207;ENSMUSG00000032496;ENSMUSG00000032523;ENSMUSG00000043424;ENSMUSG00000046957;…	29
BP	GO:0048871	multicellular organismal homeostasis	0.90863	0.963977	ENSMUSG00000027568	1
BP	GO:0048522	positive regulation of cellular process	0.908639	0.963977	ENSMUSG00000008813;ENSMUSG00000010592;ENSMUSG00000019102;ENSMUSG00000020524;ENSMUSG00000020591;ENSMUSG00000022683;ENSMUSG00000025977;ENSMUSG00000027568;ENSMUSG00000028141;ENSMUSG00000028222;ENSMUSG00000029816;ENSMUSG00000030093;ENSMUSG00000031870;ENSMUSG00000032496;ENSMUSG00000041193;ENSMUSG00000053030;ENSMUSG00000057666;ENSMUSG00000067768;ENSMUSG00000071112;ENSMUSG00000078875;ENSMUSG00000096596	21
BP	GO:0007005	mitochondrion organization	0.90904	0.963977	ENSMUSG00000014776	1
BP	GO:0061024	membrane organization	0.909581	0.964052	ENSMUSG00000014776;ENSMUSG00000046167	2
BP	GO:0001525	angiogenesis	0.911063	0.964478	ENSMUSG00000030093	1
BP	GO:0009790	embryo development	0.911245	0.964478	ENSMUSG00000030093;ENSMUSG00000030111;ENSMUSG00000030302	3
BP	GO:0035239	tube morphogenesis	0.911539	0.964478	ENSMUSG00000030093;ENSMUSG00000031870	2
BP	GO:0046649	lymphocyte activation	0.911862	0.964478	ENSMUSG00000029816;ENSMUSG00000096596	2
BP	GO:0002250	adaptive immune response	0.913821	0.966053	ENSMUSG00000049709	1
BP	GO:0006325	chromatin organization	0.914977	0.966777	ENSMUSG00000022501	1
BP	GO:0044249	cellular biosynthetic process	0.916315	0.967693	ENSMUSG00000010592;ENSMUSG00000015090;ENSMUSG00000018907;ENSMUSG00000022683;ENSMUSG00000025977;ENSMUSG00000027568;ENSMUSG00000028141;ENSMUSG00000030093;ENSMUSG00000031870;ENSMUSG00000032207;ENSMUSG00000032496;ENSMUSG00000032523;ENSMUSG00000041193;ENSMUSG00000043424;ENSMUSG00000046957;ENSMUSG00000057666;ENSMUSG00000071112;ENSMUSG00000074768;ENSMUSG00000075217;ENSMUSG00000078875	20
BP	GO:0051493	regulation of cytoskeleton organization	0.917243	0.967804	ENSMUSG00000096596	1
BP	GO:0090407	organophosphate biosynthetic process	0.917615	0.967804	ENSMUSG00000027568	1
BP	GO:0048513	animal organ development	0.917835	0.967804	ENSMUSG00000022683;ENSMUSG00000028222;ENSMUSG00000029816;ENSMUSG00000030093;ENSMUSG00000030111;ENSMUSG00000030302;ENSMUSG00000031870;ENSMUSG00000032496;ENSMUSG00000034009;ENSMUSG00000039057;ENSMUSG00000053030;ENSMUSG00000096596	12
BP	GO:0051640	organelle localization	0.918354	0.967854	ENSMUSG00000015090	1
BP	GO:0042325	regulation of phosphorylation	0.919194	0.968243	ENSMUSG00000029816;ENSMUSG00000032496;ENSMUSG00000096596	3
BP	GO:0043170	macromolecule metabolic process	0.925123	0.973988	ENSMUSG00000010592;ENSMUSG00000014776;ENSMUSG00000015090;ENSMUSG00000017310;ENSMUSG00000019772;ENSMUSG00000020524;ENSMUSG00000020990;ENSMUSG00000022683;ENSMUSG00000022871;ENSMUSG00000025977;ENSMUSG00000026564;ENSMUSG00000027443;ENSMUSG00000027568;ENSMUSG00000028141;ENSMUSG00000028255;ENSMUSG00000029816;ENSMUSG00000030093;ENSMUSG00000030111;ENSMUSG00000031870;ENSMUSG00000032207;ENSMUSG00000032496;…	35
BP	GO:0022603	regulation of anatomical structure morphogenesis	0.926124	0.974542	ENSMUSG00000030093;ENSMUSG00000067768	2
BP	GO:1901701	cellular response to oxygen-containing compound	0.927219	0.974808	ENSMUSG00000014776;ENSMUSG00000032496;ENSMUSG00000056544	3
BP	GO:0051128	regulation of cellular component organization	0.927515	0.974808	ENSMUSG00000008813;ENSMUSG00000010592;ENSMUSG00000014776;ENSMUSG00000020990;ENSMUSG00000030093;ENSMUSG00000067768;ENSMUSG00000096596	7
BP	GO:1901576	organic substance biosynthetic process	0.927801	0.974808	ENSMUSG00000010592;ENSMUSG00000015090;ENSMUSG00000018907;ENSMUSG00000022683;ENSMUSG00000025977;ENSMUSG00000027568;ENSMUSG00000028141;ENSMUSG00000030093;ENSMUSG00000031870;ENSMUSG00000032207;ENSMUSG00000032496;ENSMUSG00000032523;ENSMUSG00000041193;ENSMUSG00000043424;ENSMUSG00000046957;ENSMUSG00000057666;ENSMUSG00000071112;ENSMUSG00000074768;ENSMUSG00000075217;ENSMUSG00000078875	20
BP	GO:0060627	regulation of vesicle-mediated transport	0.92868	0.975148	ENSMUSG00000030093	1
BP	GO:0045597	positive regulation of cell differentiation	0.929074	0.975148	ENSMUSG00000032496;ENSMUSG00000067768	2
BP	GO:0006468	protein phosphorylation	0.93103	0.976402	ENSMUSG00000020990;ENSMUSG00000029816;ENSMUSG00000032496;ENSMUSG00000096596	4
BP	GO:0006807	nitrogen compound metabolic process	0.93122	0.976402	ENSMUSG00000010592;ENSMUSG00000014776;ENSMUSG00000017310;ENSMUSG00000019772;ENSMUSG00000020990;ENSMUSG00000022683;ENSMUSG00000022871;ENSMUSG00000025977;ENSMUSG00000026564;ENSMUSG00000027443;ENSMUSG00000027568;ENSMUSG00000028141;ENSMUSG00000028255;ENSMUSG00000029816;ENSMUSG00000030093;ENSMUSG00000030111;ENSMUSG00000030302;ENSMUSG00000031870;ENSMUSG00000032207;ENSMUSG00000032496;ENSMUSG00000032523;…	36
BP	GO:0051249	regulation of lymphocyte activation	0.932439	0.977001	ENSMUSG00000029816	1
BP	GO:0051301	cell division	0.932743	0.977001	ENSMUSG00000030093	1
BP	GO:0071407	cellular response to organic cyclic compound	0.93454	0.977999	ENSMUSG00000031870	1
BP	GO:0051276	chromosome organization	0.934649	0.977999	ENSMUSG00000022501;ENSMUSG00000038015	2
BP	GO:0097190	apoptotic signaling pathway	0.936577	0.97934	ENSMUSG00000014776	1
BP	GO:0050877	nervous system process	0.936885	0.97934	ENSMUSG00000020524;ENSMUSG00000027568;ENSMUSG00000028222;ENSMUSG00000030093;ENSMUSG00000030302;ENSMUSG00000037705;ENSMUSG00000071112	7
BP	GO:2000112	regulation of cellular macromolecule biosynthetic process	0.939916	0.982009	ENSMUSG00000010592;ENSMUSG00000022683;ENSMUSG00000025977;ENSMUSG00000027568;ENSMUSG00000030093;ENSMUSG00000031870;ENSMUSG00000032496;ENSMUSG00000032523;ENSMUSG00000046957;ENSMUSG00000057666;ENSMUSG00000071112;ENSMUSG00000078875	12
BP	GO:0009058	biosynthetic process	0.940958	0.982334	ENSMUSG00000010592;ENSMUSG00000015090;ENSMUSG00000018907;ENSMUSG00000022683;ENSMUSG00000025977;ENSMUSG00000027568;ENSMUSG00000028141;ENSMUSG00000030093;ENSMUSG00000031870;ENSMUSG00000032207;ENSMUSG00000032496;ENSMUSG00000032523;ENSMUSG00000041193;ENSMUSG00000043424;ENSMUSG00000046957;ENSMUSG00000057666;ENSMUSG00000071112;ENSMUSG00000074768;ENSMUSG00000075217;ENSMUSG00000078875	20
BP	GO:0031325	positive regulation of cellular metabolic process	0.941185	0.982334	ENSMUSG00000010592;ENSMUSG00000025977;ENSMUSG00000027568;ENSMUSG00000029816;ENSMUSG00000030093;ENSMUSG00000031870;ENSMUSG00000032496;ENSMUSG00000071112;ENSMUSG00000078875;ENSMUSG00000096596	10
BP	GO:0048514	blood vessel morphogenesis	0.942057	0.982746	ENSMUSG00000030093	1
BP	GO:0002521	leukocyte differentiation	0.943608	0.983145	ENSMUSG00000032496	1
BP	GO:0030163	protein catabolic process	0.943748	0.983145	ENSMUSG00000019772;ENSMUSG00000028141	2
BP	GO:0010467	gene expression	0.944033	0.983145	ENSMUSG00000010592;ENSMUSG00000014776;ENSMUSG00000015090;ENSMUSG00000020524;ENSMUSG00000022683;ENSMUSG00000025977;ENSMUSG00000027568;ENSMUSG00000029816;ENSMUSG00000030093;ENSMUSG00000031870;ENSMUSG00000032496;ENSMUSG00000036109;ENSMUSG00000043424;ENSMUSG00000046957;ENSMUSG00000049709;ENSMUSG00000055561;ENSMUSG00000057666;ENSMUSG00000071112;ENSMUSG00000078875;ENSMUSG00000090553	20
BP	GO:1901137	carbohydrate derivative biosynthetic process	0.944619	0.983145	ENSMUSG00000032207	1
BP	GO:0010556	regulation of macromolecule biosynthetic process	0.944834	0.983145	ENSMUSG00000010592;ENSMUSG00000022683;ENSMUSG00000025977;ENSMUSG00000027568;ENSMUSG00000030093;ENSMUSG00000031870;ENSMUSG00000032496;ENSMUSG00000032523;ENSMUSG00000046957;ENSMUSG00000057666;ENSMUSG00000071112;ENSMUSG00000078875	12
BP	GO:0048731	system development	0.948475	0.986434	ENSMUSG00000022683;ENSMUSG00000025876;ENSMUSG00000028222;ENSMUSG00000029816;ENSMUSG00000030093;ENSMUSG00000030111;ENSMUSG00000030302;ENSMUSG00000031870;ENSMUSG00000032496;ENSMUSG00000034009;ENSMUSG00000039057;ENSMUSG00000046167;ENSMUSG00000053030;ENSMUSG00000055561;ENSMUSG00000067768;ENSMUSG00000096596	16
BP	GO:0045893	positive regulation of transcription, DNA-templated	0.950254	0.987123	ENSMUSG00000030093;ENSMUSG00000031870;ENSMUSG00000071112;ENSMUSG00000078875	4
BP	GO:1903508	positive regulation of nucleic acid-templated transcription	0.950254	0.987123	ENSMUSG00000030093;ENSMUSG00000031870;ENSMUSG00000071112;ENSMUSG00000078875	4
BP	GO:0051252	regulation of RNA metabolic process	0.950794	0.987123	ENSMUSG00000010592;ENSMUSG00000022683;ENSMUSG00000025977;ENSMUSG00000027568;ENSMUSG00000030093;ENSMUSG00000031870;ENSMUSG00000032496;ENSMUSG00000036109;ENSMUSG00000046957;ENSMUSG00000071112;ENSMUSG00000078875	11
BP	GO:1902680	positive regulation of RNA biosynthetic process	0.951182	0.987123	ENSMUSG00000030093;ENSMUSG00000031870;ENSMUSG00000071112;ENSMUSG00000078875	4
BP	GO:0007186	G protein-coupled receptor signaling pathway	0.951542	0.987123	ENSMUSG00000017316;ENSMUSG00000019772;ENSMUSG00000020591;ENSMUSG00000027568;ENSMUSG00000034009;ENSMUSG00000096596	6
BP	GO:0050794	regulation of cellular process	0.952333	0.987445	ENSMUSG00000008813;ENSMUSG00000010592;ENSMUSG00000014776;ENSMUSG00000015090;ENSMUSG00000017310;ENSMUSG00000017316;ENSMUSG00000019102;ENSMUSG00000019772;ENSMUSG00000020524;ENSMUSG00000020591;ENSMUSG00000020990;ENSMUSG00000022683;ENSMUSG00000022871;ENSMUSG00000025876;ENSMUSG00000025977;ENSMUSG00000026564;ENSMUSG00000027443;ENSMUSG00000027568;ENSMUSG00000028141;ENSMUSG00000028222;ENSMUSG00000029816;…	46
BP	GO:0023052	signaling	0.957784	0.991807	ENSMUSG00000014776;ENSMUSG00000017316;ENSMUSG00000019772;ENSMUSG00000020524;ENSMUSG00000020591;ENSMUSG00000022683;ENSMUSG00000025876;ENSMUSG00000026564;ENSMUSG00000027568;ENSMUSG00000028222;ENSMUSG00000029816;ENSMUSG00000030093;ENSMUSG00000030302;ENSMUSG00000031870;ENSMUSG00000032496;ENSMUSG00000034009;ENSMUSG00000039057;ENSMUSG00000041193;ENSMUSG00000046167;ENSMUSG00000050089;ENSMUSG00000056544;…	25
BP	GO:0007275	multicellular organism development	0.957825	0.991807	ENSMUSG00000022683;ENSMUSG00000025876;ENSMUSG00000028222;ENSMUSG00000029816;ENSMUSG00000030093;ENSMUSG00000030111;ENSMUSG00000030302;ENSMUSG00000031870;ENSMUSG00000032496;ENSMUSG00000034009;ENSMUSG00000039057;ENSMUSG00000041165;ENSMUSG00000046167;ENSMUSG00000053030;ENSMUSG00000055561;ENSMUSG00000067768;ENSMUSG00000096596	17
BP	GO:0006897	endocytosis	0.95799	0.991807	ENSMUSG00000020524	1
BP	GO:0051094	positive regulation of developmental process	0.959377	0.992743	ENSMUSG00000030093;ENSMUSG00000032496;ENSMUSG00000067768	3
BP	GO:0044265	cellular macromolecule catabolic process	0.960814	0.993534	ENSMUSG00000010592;ENSMUSG00000025977	2
BP	GO:0051129	negative regulation of cellular component organization	0.961109	0.993534	ENSMUSG00000014776	1
BP	GO:0050789	regulation of biological process	0.962045	0.994	ENSMUSG00000008813;ENSMUSG00000010592;ENSMUSG00000014776;ENSMUSG00000015090;ENSMUSG00000017310;ENSMUSG00000017316;ENSMUSG00000019102;ENSMUSG00000019772;ENSMUSG00000020524;ENSMUSG00000020591;ENSMUSG00000020990;ENSMUSG00000022683;ENSMUSG00000022871;ENSMUSG00000025876;ENSMUSG00000025977;ENSMUSG00000026564;ENSMUSG00000027443;ENSMUSG00000027568;ENSMUSG00000028141;ENSMUSG00000028222;ENSMUSG00000029816;…	48
BP	GO:0001568	blood vessel development	0.962667	0.994143	ENSMUSG00000030093	1
BP	GO:0007154	cell communication	0.963762	0.994354	ENSMUSG00000014776;ENSMUSG00000017316;ENSMUSG00000019772;ENSMUSG00000020524;ENSMUSG00000020591;ENSMUSG00000022683;ENSMUSG00000025876;ENSMUSG00000026564;ENSMUSG00000027568;ENSMUSG00000028222;ENSMUSG00000029816;ENSMUSG00000030093;ENSMUSG00000030302;ENSMUSG00000031870;ENSMUSG00000032496;ENSMUSG00000034009;ENSMUSG00000039057;ENSMUSG00000041193;ENSMUSG00000046167;ENSMUSG00000050089;ENSMUSG00000056544;…	25
BP	GO:0031326	regulation of cellular biosynthetic process	0.96384	0.994354	ENSMUSG00000010592;ENSMUSG00000022683;ENSMUSG00000025977;ENSMUSG00000027568;ENSMUSG00000030093;ENSMUSG00000031870;ENSMUSG00000032496;ENSMUSG00000032523;ENSMUSG00000046957;ENSMUSG00000057666;ENSMUSG00000071112;ENSMUSG00000078875	12
BP	GO:1901699	cellular response to nitrogen compound	0.964648	0.994682	ENSMUSG00000020524	1
BP	GO:0048589	developmental growth	0.965127	0.994682	ENSMUSG00000030093	1
BP	GO:0051641	cellular localization	0.966548	0.995646	ENSMUSG00000014776;ENSMUSG00000015090;ENSMUSG00000027568;ENSMUSG00000028141;ENSMUSG00000030093;ENSMUSG00000030302;ENSMUSG00000050089;ENSMUSG00000096596	8
BP	GO:0001944	vasculature development	0.967427	0.996052	ENSMUSG00000030093	1
BP	GO:0051254	positive regulation of RNA metabolic process	0.968006	0.996148	ENSMUSG00000030093;ENSMUSG00000031870;ENSMUSG00000071112;ENSMUSG00000078875	4
BP	GO:0009889	regulation of biosynthetic process	0.97075	0.998472	ENSMUSG00000010592;ENSMUSG00000022683;ENSMUSG00000025977;ENSMUSG00000027568;ENSMUSG00000030093;ENSMUSG00000031870;ENSMUSG00000032496;ENSMUSG00000032523;ENSMUSG00000046957;ENSMUSG00000057666;ENSMUSG00000071112;ENSMUSG00000078875	12
BP	GO:0016070	RNA metabolic process	0.972363	0.99963	ENSMUSG00000010592;ENSMUSG00000014776;ENSMUSG00000022683;ENSMUSG00000025977;ENSMUSG00000027568;ENSMUSG00000030093;ENSMUSG00000031870;ENSMUSG00000032496;ENSMUSG00000036109;ENSMUSG00000046957;ENSMUSG00000071112;ENSMUSG00000078875;ENSMUSG00000090553	13
BP	GO:0034645	cellular macromolecule biosynthetic process	0.97365	1	ENSMUSG00000010592;ENSMUSG00000022683;ENSMUSG00000025977;ENSMUSG00000027568;ENSMUSG00000030093;ENSMUSG00000031870;ENSMUSG00000032207;ENSMUSG00000032496;ENSMUSG00000032523;ENSMUSG00000043424;ENSMUSG00000046957;ENSMUSG00000057666;ENSMUSG00000071112;ENSMUSG00000078875	14
BP	GO:0019219	regulation of nucleobase-containing compound metabolic process	0.973773	1	ENSMUSG00000010592;ENSMUSG00000022683;ENSMUSG00000025977;ENSMUSG00000027568;ENSMUSG00000030093;ENSMUSG00000031870;ENSMUSG00000032496;ENSMUSG00000036109;ENSMUSG00000046957;ENSMUSG00000071112;ENSMUSG00000078875	11
[truncated: 54 more rows]
