# Supplementary material for: Chronic pharmacologic manipulation of dopamine transmission ameliorates metabolic disturbance in Trappc9-linked brain developmental syndrome
Source: JCI Insight. 2024 Jun 18;9(15):e181339. doi: 10.1172/jci.insight.181339 (PMC11383600; doi:10.1172/jci.insight.181339)
Supplement: Supporting data values [file jciinsight-9-181339-s112.xlsx]

## Sheet: Fig.1A
WT	KO	WT	KO	WT	KO	WT	KO
TG	TG	CHO	CHO	HDL	HDL	LDL	LDL
Plasma levels (U/L)
0.426	0.779	2.412	2.662	1.257	1.304	0.509	0.581
0.511	0.562	2.559	2.59	1.444	1.505	0.449	0.48
0.617	0.774	2.722	2.963	1.408	1.272	0.443	0.54
0.608	0.631	2.525	2.827	1.494	2.17	0.428	0.483
0.472	0.542	2.159	3.683	1.218	1.453	0.478	0.501
0.626	0.882	2.775	2.969	1.568	1.549	0.5	0.506
0.765	0.795	2.309	3.079	1.006	1.412	0.518	0.638
0.75	0.511	2.72	2.592	1.408	1.286	0.481	0.46
0.428	0.571	2.597	3.045	1.164	1.708	0.506	0.935
0.786	0.734	2.574	3.09	1.642	1.293	0.51	1.193
0.6	0.809	2.67	2.701	1.35	1.549	0.445	0.458
0.569	0.726	2.293	2.72	1.229	2.189	0.517	0.589
0.648	0.803	2.276	3.536	1.405	1.593	0.437	0.454
0.512	0.479	2.523	3.041	1.49	1.83	0.419	0.555
0.53	0.887	2.72	3.054	1.539	2.143	0.432	0.641
0.691	0.62	2.351	3.5	1.219	1.965	0.238	0.578
0.485	1.331	1.628	3.304	1.13	2.01	0.443	0.613
0.541	1.053	2.414	3.105	0.571		0.4
0.479		2.378		1.229		0.417
				1.259		0.334

## Sheet: Fig.1B
WT	KO	WT	KO
Urea	Urea	Creatinine	Creatinine
Plasma levels (U/L)
48.076	35.4144	28.23	31.583
27.2552	22.974	50.28	40.063
25.1356	19.4936	41.565	33.934
31.0576	18.9504	36.376	43.822
28.9828	22.0416	39.767	41.455
30.2904	28.8036	27.217	32.382
17.3684	17.5084	36.302	41.511
31.7436	26.0092	33.805	62.293
27.2384	26.4684	42.109	53.739
28.5712	33.0792	38.13	22.106
24.724	25.3456	21.25	44.48
32.802	29.2656	46.78	49.092
20.02	35.5152	16.686	39.477
17.5952	42.0756	35.306	40.574
20.8096	26.4488	33.131	35.366
24.7632	41.5884	49.423	36.435
22.3328	26.2696	55.932	36.343
30.7524		31.934
21.2268		33.318
		54.59

## Sheet: Fig.1C
WT	KO
Plasma prolactin (U/L)	Plasma prolactin (U/L)
2.66228	8.99233
2.7723	5.37044
2.42786	5.82787
2.60749	8.36408
2.25068	5.01609
2.9956	4.30313
2.85561	9.5334
2.65608	4.03419
3.51594	4.6042
2.50809	4.7316
2.76782	21.379
3.36714	31.6707
2.77006	18.5556
2.58581	4.44284
3.2674	6.65784
3.775	5.2308
3.4073	7.1121
3.12707	4.7187
4.00585	5.1832
4.2762	4.0105
3.9321	23.221
3.0247	5.06062
2.87239	5.03085
4.54314	4.50723
3.29895	5.05314
3.35393	4.50723
3.33757	4.7779
3.61628	4.7447
3.2457	5.4043
3.7634	10.397
3.6124	17.0186
3.61	5.404
4.218	9.91559
4.2977	29.4432
3.38044	25.3442
3.5487	22.3455
3.3972
2.96706
3.15011
3.02477
3.2062

## Sheet: Fig.1D
WT	KO
Plasma leptin (U/L)	Plasma leptin (U/L)
0.5257	2.49125
0.412303	1.69747
0.707135	0.964168
0.346981	1.61955
1.26676	2.53932
1.30455	1.44315
1.40535	1.32976
1.12816	1.17856
1.41795	1.59435
0.939165	1.73294
0.372181	2.09833
0.38478	2.36293
0.107588	1.54395
0.334382	1.45575
0.687172	1.36755
0.724971	0.913966
1.21636	1.89674
1.11556	1.30455
0.523376	2.55192
0.901366	1.87154
0.661973	0.838368
0.913966	0.813169
0.510777	1.72034
0.989564	1.77074
0.813169	1.40535
0.548576	1.49355
0.75017	2.85431
0.624174	2.56452
0.498177	2.18653
0.951765	1.65735
1.07776	2.85431
0.535976	1.93454
0.334382	1.21636
0.712371	2.12353
0.76277	2.01014
0.183186	2.61492
0.258784	2.85431
0.359581	2.22433
	2.07314

## Sheet: Fig.1E
WT	KO
Plasma insulin (ng/ml)	Plasma insulin (ng/ml)
23.6	95.22
18.22	40.68
28.8	30.112
24.3	37.61
10.64	26.55
25.85	32.2
6.47	21.433
13.75	32.88
15.44	27.56
6.47	32.88
4.41	58.6
24	42.88
10.64	28.21
19.9	33.49
22.34	29.8
21.433	38.2
26.89	36.63
17.588	36.6
25.13	111.01
32.8	29.17
28.2	29.17
29.1	34.11
31.9	33.18
21.8	36.3
19.645	108.5
19.135	32.365
5.885	186.55
13.445	32.7
15.65	26
9.41	63.6
24.79	24.105
15.21	22.82
14.585	80.3
5.32	32.365
12.75	22.82
17.365	24.79
17.835	180.22
17.21	165.1
10.945	120.22
20.88
15.2
11.17
16.4405

## Sheet: Fig.1F
Genotype	WT	KO	WT	KO	WT	KO	WT	KO
Age(months)	1	1	2	2	5	5	10	10
Blood glucose(mg/dL)	145.8	183.6	149.4	223.2	140.4	203.4	135	180.2
	158.4	198	151.2	230.4	158.4	187.2	126	167.6
	158.4	194.4	171	277.2	144	199.8	109.8	180.2
	133.2	189	194.4	216	153	208.8	126	173
	145.8	176.4	181.8	205.2	140.4	196.2	131.4	173
	135	178.2	167.4	255.6	145.8	196.2	120.6	182
	162	160.2	158.4	261	151.2	219.6	149.4	226.2
	165.6	226.8	176.4	237.6	133.2	205.2	126	196.4
	158.4	214.2	171	248.4	144	196.2	140.4	178.4
	154.8	205.2	165.6	257.4	158.4	187.2	156.6	191
	131.4	187.2	172.8	220.6	140.4	219.6	117	165.8
	160.2	194.4	163.8	210.6	133.2	194.4	126	174.8
	151.2	196.2	169.2	232.2	163.8	196.2	124.2	180.2
	162	199.8	162	196.2	151.2	196.2	129.6	193.6
	153	190.8	165.6	194.4	147.6	205.2	113.4	200
	165.6	201.6		214.2	131.4	199.8	120.6	207
	160.2	217.8		217.8	169.2	210.6	156.6	217.8
	162			223.2	126	203.4	158.4
	154.8			237.6	108	212.4	142.2	223.2
	158.4			221.4	158.4	214.2	153	196.2
	160.2			214.2	142.2	237.6		192.6
	165.6			212.4	145.8	221.4		212.4
	162			248.4	149.4			239.4
	169.2				145.8			214.2
	158.4				160.2			207
	160.2

## Sheet: Fig.1G
Genotype	WT	KO	WT	KO	WT	KO	WT	KO
Time(minute)	15	15	30	30	60	60	120	120
GTT Change(% basal)	295.652	167.742	269.565	143.011	186.957	98.9247	76.087	17.2043
	172.131	115.854	144.262	84.1463	100	43.9024	50.8197	6.09756
	140.625	153.684	118.75	132.632	103.125	116.842	40.625	20
	267.347	277.012	226.531	189.655	200	112.644	85.7143	24.1379
	235.417	178.571	191.667	113.095	164.583	66.6667	81.25	44.0476
	204	302.439	160	214.634	120	192.683	70	74.3902
	180	191.304	135.385	139.13	72.3077	117.391	20	50
	168.852	200	131.148	171.084	96.7213	126.506	32.7869	78.3132
	165.625	152.941	134.375	135.294	98.4375	111.765	25	41.1765
	123.438	256	68.75	192	43.75	126.667	20.3125	58.6667
	156.667	155.682	130	115.909	61.6667	81.8182	1.66667	42.0455
	180	265.823	143.077	229.114	90.7692	140.506	16.9231	75.9494

## Sheet: Fig.1H
Genotype	WT	KO	WT	KO	WT	KO	WT	KO
Time(minute)	15	15	30	30	60	60	120	120
ITT Change(% basal)	-38.7097	-9.23077	-58.0645	-35.3846	-66.129	-38.4615	-1.6129	-6.15385
	-21.2121	-26.2295	-33.3333	-37.7049	-40.9091	-39.3443	3.0303	-24.5902
	-17.3913	-10.9375	-28.9855	-35.9375	-42.029	-39.0625	-28.9855	7.8125
	-26.9231	-16.6667	-46.1538	-44.4444	-63.4615	-53.7037	-23.0769	-40.7407
	-28.8136	-16.6667	-33.8983	-45	-62.7119	-51.6667	-18.6441	-35
	-14.5833	-26.1538	-27.0833	-41.5385	-50	-64.6154	-18.75	-35.3846
	-23.1481	-9.18367	-39.8148	-40.8163	-43.5185	-42.8571	-3.7037	4.08163
	-17.3469	-17.0732	-33.6735	-32.9268	-36.7347	-42.6829	-7.14286	-14.6341
	-10.2273	-10.5263	-22.7273	-36.8421	-27.2727	-44.2105	-10.2273	-16.8421
	-21.1765	-21.8391	-43.5294	-43.6782	-47.0588	-54.023	-18.8235	-25.2874
	-21.5909	-22.619	-50	-40.4762	-54.5455	-46.4286	-9.09091	-14.2857
	-7.14286	-26.087	-29.7619	-44.5652	-45.2381	-50	-10.7143	-3.26087

## Sheet: Fig.2B
	WT	KO	WT	KO	WT	KO
	iWAT	iWAT	gWAT	gWAT	BAT	BAT
Tissue weight (% of body weight)	1.41077	3.42864	2.05386	6.74944	0.602894	0.852772
	1.57096	2.74203	2.22102	5.00839	0.650054	0.727476
	1.39134	3.02632	1.85245	5.05263	0.521251	0.868421
	1.43665	3.41667	1.98718	6.55556	0.527903	0.888889
	2.18855	3.19905	2.6633	5.58442	0.673401	0.734597
	2.38369	3.20472	3.27492	4.75066	0.44713	0.892388
	2.46512	3.19893	3.27907	4.43817	0.564784	0.860215
	1.92123	3.17427	2.49657	5.64523	0.547945	0.746888
	2.52396	3.26531	3.92971	6.03175	0.543131	0.795918
	2.60997	3.0335	3.54839	5.8296	0.557185	0.772883

## Sheet: Fig.2D
WT	KO
Primeter of WAT adipocytes(um)	Primeter of WAT adipocytes(um)
24.16	28.38
50.58	34.54
32.91	79.29
31.37	75.58
34.92	55.89
45.27	68.37
38.65	49.02
39.3	32.7
63.49	61.53
51.91	35.32
39.29	54.86
55.55	47.42
46.23	27.58
40.56	20
47.68	64.1
44.29	61.24
34.79	57.69
39.89	52.6
48.57	73.02
53.17	74.65
45.31	76.76
44.26	51.46
43.44	64.29
53.33	62.84
28.77	26.06
43.42	39.26
29.81	86.81
32.96	46
30.71	28.29
32.85	58.09
32.42	60.47
32.09	70.96
24.35	60.48
42.12	76.39
38.72	71.25
23.72	79.8
38.19	83.29
44.53	34.11
46.31	87.55
48.19	49.55
24.36	42.62
46.83	21.65
45.92	44.46
40.97	78.47
46.45	57.05
39.42	74.92
44.25	40.91
34.82	94.47
60.26	31.52
36.36	47.96
44.42	84.21
51.65	66.93
43.87	65.15
23.59	59.84
38.44	59.45
42.01	52.88
38.58	30.79
25.47	21.62
38.26	30.44
50.84	33.67
36.98
30.14
42.01
31.66
33.93
34.78
46.03
34.53
36.81
25.28
22.3
41.99
37.99
27.03
42.98
38.59
38.3
56.31
25.04
39.34
53.39
27.99
36.72
43.24
25.45
50.01
41.23
45.67
39.99
22.51
43.66
45.24
45.07
34.26
32.87
37.56
48.99
41.39
39.55
38.98
24.24
26.87
33.82
50.56
26.49
21.52
53.84
35.08
30.19
55.32
20.47
30.5
36.93
46.47
44.69
26.72
24.56
38.41

[truncated: 33 more sheets: Fig.2E, Fig.2G, Fig.2H, Fig.2I, Fig.2J, Fig.3A, Fig.3B, Fig.3C, Fig.4B, Fig.4C, Fig.4E, Fig.4G, Fig.4H, Fig.4I, Fig.4J, Fig.4K, Fig.5A, Fig.5B, Fig.5C, Fig.5D …]
